# Supplementary material for: Proteomic Analysis of the Human Skin Proteome after In Vivo Treatment with Sodium Dodecyl Sulphate
Source: PLoS One. 2014 May 21;9(5):e97772. doi: 10.1371/journal.pone.0097772 (PMC4029809; doi:10.1371/journal.pone.0097772)
Supplement: File S3 — iTRAQ data. This file contains the expression ratios of control versus SDS-treated for all of the proteins identified within each iTRAQ experiment, where data was available. P-values and co-efficient of variation of the expression ratios across all 18 iTRAQ experiments are also shown. (XLS) [file pone.0097772.s003.xls]

## Sheet: Sheet1
						Experiment number	1	1	2	2	3	3	4	4	5	5	6	6	7	7	8	8	9	9	10	10	11	11	12	12	13	13	14	14	15	15	16	16	17	17	18
						Peptide ratios	114/115	116/117	114/115	116/117	114/115	116/117	114/115	116/117	114/115	116/117	114/115	116/117	114/115	116/117	114/115	114/115	114/115	116/117	114/115	116/117	114/115	116/117	114/115	116/117	114/115	116/117	114/115	116/117	114/115	116/117	114/115	116/117	114/115	116/117	115/117
GI number	Protein name	Gene	Uniprot ID	mass	pi	Participant ID	F01	F02	F03	F04	F05	F07	F06	F08	F09	F11	F15	F19	F16	F18	F20	F21	F23	F22	F24	F35	F25	F26	F27	F36	F28	F56	F30	F31	F32	F17	F37	F38	F39	F52	F29	Participants identified in (quantitative data only)	Total number of participants identified in	P-value	P (after Bonferroni)	Estimate ratio = Treatment/Control	Lower 95% CL	Upper 95% CL
gi|4503301	2,4-dienoyl CoA reductase 1 precursor	DECR1	Q16698	32129.7	8.79		na	na	na	na	na	na	na	na	na	na	na	na	na	na	na	na	na	na	na	na	na	na	na	na	na	na	na	na	na	na	na	na	na	na	na	0	2
gi|37594469	3-hydroxyisobutyryl-Coenzyme A hydrolase isoform 2	HIBCH	Q6NVY1	39459.4	6.3		na	na	na	na	na	na	na	na	na	na	na	na	na	na	na	na	na	na	na	na	na	na	na	na	na	na	na	na	na	na	na	na	na	na	na	0	2
gi|31377800	60kD Ro/SSA autoantigen	TROVE2	P10155	60631.2	8.27		na	na	na	na	na	na	na	na	na	na	na	na	na	na	na	na	na	na	na	na	na	na	na	na	na	na	na	na	na	na	na	na	na	na	na	0	1
gi|14249382	abhydrolase domain containing 14B	ABHD14B	Q96IU4	22331.6	5.94		na	na	na	na	na	na	na	na	na	na	na	na	na	na	na	na	na	na	na	na	na	na	na	na	na	na	na	na	na	na	na	na	na	na	na	0	3
gi|33667044	ABI gene family, member 3 (NESH) binding protein	ABI3BP	Q7Z7G0	115791	9.49		na	na	na	na	na	na	na	na	na	na	na	na	na	na	na	na	na	na	na	na	na	na	na	na	na	na	na	na	na	na	na	na	na	na	na	0	4
gi|5174389	acetyl-Coenzyme A acetyltransferase 2	ACAT2	Q9BWD1	41324.4	6.47		na	na	na	na	na	na	na	na	na	na	na	na	na	na	na	na	na	na	na	na	na	na	na	na	na	na	na	na	na	na	na	na	na	na	na	0	2
gi|5174429	acetyl-coenzyme A acyltransferase 2	ACAA2	P42765	41897.7	8.32		na	na	na	na	na	na	na	na	na	na	na	na	na	na	na	na	na	na	na	na	na	na	na	na	na	na	na	na	na	na	na	na	na	na	na	0	4
gi|4501867	aconitase 2 precursor	ACO2	Q99798	82374.3	6.85		na	na	na	na	na	na	na	na	na	na	na	na	na	na	na	na	na	na	na	na	na	na	na	na	na	na	na	na	na	na	na	na	na	na	na	0	2
gi|63055057	actin beta-like 2	ACTBL2	Q562R1	41976	5.39		na	na	na	na	na	na	0.129241	-0.347865	na	na	na	na	na	na	-1.24637	-0.299889	na	na	-0.88888	-0.359014	na	na	-0.47577	0.650271	0.85498	1.32958	na	na	0.1797	0.00404762	0.0776215	-0.421212	-1.01044	-1.56801	na	16	16
gi|5031599	actin related protein 2/3 complex subunit 2	ARPC2	O15144	34311.5	6.84		na	na	na	na	na	na	na	na	na	na	na	na	na	na	na	na	na	na	na	na	na	na	na	na	na	na	-1.82854	0.218235	na	na	na	na	na	na	na	2	2
gi|5031597	actin related protein 2/3 complex subunit 3	ARPC3	O15145	20402.3	8.82		na	na	na	na	na	na	na	na	na	na	na	na	na	na	na	na	na	na	na	na	na	na	na	na	na	na	na	na	na	na	na	na	na	na	na	0	2
gi|4501891	actinin, alpha 1	ACTN1	P12814	102993	5.25		na	na	na	na	na	na	na	na	-1.64116	-0.170251	na	na	-1.53466	-0.443026	-1.11797	0.444873	na	na	-0.401276	-0.17281	na	na	na	na	0.267028	0.611043	na	na	0.220515	0.258062	na	na	na	na	na	12	16
gi|4501893	actinin, alpha 2	ACTN2	P35609	103788	5.31		na	na	na	na	na	na	na	na	na	na	na	na	na	na	na	na	na	na	-1.00206	-0.208508	na	na	na	na	0.559883	1.16018	na	na	na	na	na	na	na	na	na	4	6
gi|12025678	actinin, alpha 4	ACTN4	O43707	104788	5.27		na	na	na	na	-0.76374	-0.721594	na	na	-1.44771	-0.220544	na	na	-1.58912	-0.329211	-0.620197	-0.232471	na	na	-0.333035	-0.0510365	na	na	0.265072	0.890966	0.303941	0.598093	-0.975031	-0.209653	-0.0828333	0.805174	0.315703	-0.369065	0.334132	-0.705632	-0.177453	23	25	0.281927	1	0.969412	0.914413	1.02772
gi|62990121	actin-like protein	ACTBL3	Q9BYX7	41988.8	5.91		na	na	na	na	na	na	na	na	na	na	na	na	na	na	na	na	na	na	na	na	na	na	na	na	0.621928	1.04654	na	na	na	na	na	na	na	na	na	2	2
gi|5031571	actin-related protein 2 isoform b	ACTR2	P61160	44732.2	6.29		na	na	na	na	na	na	na	na	na	na	na	na	na	na	na	na	na	na	na	na	na	na	na	na	na	na	na	na	na	na	na	na	na	na	na	0	2
gi|40807491	acyl-CoA synthetase long-chain family member 1	ACSL1	P33121	77892.9	6.81		na	na	na	na	na	na	na	na	na	na	na	na	na	na	na	na	na	na	na	na	na	na	na	na	na	na	na	na	na	na	na	na	na	na	na	0	2
gi|4557233	acyl-Coenzyme A dehydrogenase, C-2 to C-3 short chain precursor	ACADS	P16219	41694.4	6.15		na	na	na	na	na	na	na	na	na	na	na	na	na	na	na	na	na	na	na	na	na	na	na	na	na	na	na	na	na	na	na	na	na	na	na	0	2
gi|4557235	acyl-Coenzyme A dehydrogenase, very long chain isoform 1 precursor	ACADVL	P49748	66133.1	7.74		na	na	na	na	na	na	na	na	na	na	na	na	na	na	na	na	na	na	na	na	na	na	na	na	na	na	na	na	na	na	na	na	na	na	na	0	2
gi|22027651	adaptor-related protein complex 1 beta 1 subunit isoform a	AP1B1	Q10567	104540	4.94		na	na	na	na	na	na	na	na	na	na	na	na	na	na	na	na	na	na	na	na	na	na	na	na	na	na	na	na	na	na	na	na	na	na	na	0	2
gi|40018648	adaptor-related protein complex 3, delta 1 subunit	AP3D1	O14617	130076	8.69		na	na	na	na	na	na	na	na	na	na	na	na	na	na	na	na	na	na	na	na	na	na	na	na	na	na	na	na	na	na	na	na	na	na	na	0	6
gi|4502171	adenine phosphoribosyltransferase isoform a	APRT	P07741	19464.4	5.79		na	na	na	na	na	na	na	na	na	na	na	na	na	na	na	na	na	na	na	na	na	na	na	na	na	na	na	na	na	na	na	na	na	na	na	0	2
gi|4502011	adenylate kinase 1	AK1	P00568	21621.3	8.73		na	na	na	na	na	na	na	na	na	na	na	na	na	na	na	na	na	na	na	na	na	na	na	na	na	na	-0.193157	-0.66446	na	na	na	na	na	na	na	2	10
gi|4502013	adenylate kinase 2 isoform a	AK2	P54819	26329.7	7.85		na	na	na	na	na	na	na	na	na	na	na	na	na	na	na	na	na	na	na	na	na	na	na	na	na	na	na	na	na	na	na	na	na	na	na	0	2
gi|5453595	adenylyl cyclase-associated protein	CAP1	Q01518	51691.7	8.29		na	na	na	na	na	na	na	na	na	na	na	na	na	na	na	na	na	na	0.250367	0.562009	na	na	na	na	na	na	na	na	na	na	na	na	na	na	0.280952	3	3
gi|4502201	ADP-ribosylation factor 1	ARF1	P84077	20552.6	6.36		na	na	na	na	na	na	na	na	na	na	na	na	na	na	na	na	na	na	na	na	na	na	na	na	na	na	-1.44876	0.885611	na	na	na	na	na	na	na	2	4
gi|4502205	ADP-ribosylation factor 4	ARF4	P18085	20366.7	6.81		na	na	na	na	na	na	na	na	na	na	na	na	na	na	na	na	na	na	na	na	na	na	na	na	na	na	na	na	na	na	na	na	na	na	na	0	2
gi|4502209	ADP-ribosylation factor 5	ARF5	P84085	20385.5	6.35		na	na	na	na	na	na	na	na	na	na	na	na	na	na	na	na	na	na	na	na	na	na	na	na	na	na	-1.44876	0.885611	na	na	na	na	na	na	na	2	4
gi|5453704	ADP-ribosylation-like factor 6 interacting protein 5	ARL6IP5	O75915	21600.4	9.77		na	na	na	na	na	na	na	na	na	na	na	na	na	na	na	na	na	na	na	na	na	na	na	na	na	na	na	na	na	na	na	na	na	na	na	0	4
gi|61743954	AHNAK nucleoprotein isoform 1	AHNAK	Q09666	628699	5.8		na	na	na	na	na	na	1.54849	0.407007	0.584392	0.46506	na	na	0.635211	-0.403911	-0.427132	0.0792464	na	na	0.456531	0.349802	na	na	-0.481905	-0.613923	na	0.559514	0.306742	0.647029	0.467065	0.0161274	0.162099	0.211661	na	na	na	19	20	0.160739	1	1.0534	0.977565	1.13512
gi|4502027	albumin precursor	ALB	P02768	66428.9	5.67		-0.596473	0.634094	0.155808	-0.403542	-0.456519	1.09364	-2.00839	1.18105	2.47435	-1.43069	-0.038623	-0.190823	0.444233	2.77063	-0.411076	1.85697	-0.0750238	0.211215	-0.344465	1.19662	-0.0730717	-0.730073	2.27898	1.61311	-1.7782	-0.641999	0.614484	-1.48627	-2.10575	-0.0259529	-1.58867	-1.01718	-1.82889	0.460791	-0.423301	35	35	0.940685	1	0.99689	0.91617	1.08472
gi|34577061	alcohol dehydrogenase 1B (class I), beta polypeptide	ADH1B	P00325	39697.6	8.63		na	na	na	na	na	na	na	na	na	na	na	na	-1.26414	0.00440245	na	na	na	na	na	na	na	na	0.714362	-0.145483	na	na	na	na	na	na	-0.81396	0.777375	na	na	na	6	8
gi|21361176	aldehyde dehydrogenase 1A1	ALDH1A1	P00352	54695.9	6.29		na	na	na	na	na	na	na	na	na	na	na	na	na	na	na	na	na	na	na	na	na	na	na	na	na	na	na	na	na	na	na	na	na	na	na	0	2
gi|4557305	aldolase A	ALDOA	P04075	39264.3	8.39		na	na	na	na	na	na	na	na	na	na	na	na	na	na	na	na	na	na	na	na	na	na	na	na	na	na	na	na	na	na	na	na	na	na	na	0	6
gi|4501881	alpha 1 actin precursor	ACTA1	P68133	41789.8	5.23		0.957064	0.0641815	-0.694145	0.891463	0.639359	-0.0553544	0.129241	-0.347865	-0.520192	-0.568237	1.18066	0.545273	0.0909531	-0.144491	na	na	na	na	-0.468719	-0.214421	na	na	-0.698957	1.12719	0.754467	1.04654	na	na	-0.597179	-0.134561	0.134694	-0.136016	-0.592063	-0.318282	-0.808908	27	27	0.350226	1	1.03094	0.965083	1.1013
gi|4502945	alpha 1 type I collagen preproprotein	COL1A1	P02452	138911	5.66		-0.204352	-3.91094	-2.02748	-1.36605	0.658812	-0.206482	1.09233	-1.37163	0.310295	-1.96667	1.0915	0.347324	2.01196	0.186961	0.0610777	-0.35466	4.61197	2.70372	-0.292852	0.832246	-0.156648	0.758865	0.670193	-1.39411	-1.13195	-1.19052	0.861506	-0.0892398	1.46601	-0.386915	1.82531	2.80308	-2.14413	-0.81883	-1.45555	35	35	0.777574	1	0.983477	0.872922	1.10803
gi|13435125	alpha 1 type II collagen isoform 1	COL2A1	P02458	95995.2	9.14		na	na	na	na	na	na	na	na	na	na	na	na	na	na	na	na	na	na	na	na	na	na	na	na	na	na	0.880193	-0.148908	na	na	na	na	na	na	na	2	4
gi|15149479	alpha 1 type II collagen isoform 2, preproprotein	COL2A1	P02458	27388.4	6.66		na	na	na	na	na	na	na	na	na	na	na	na	na	na	na	na	na	na	na	na	na	na	-0.276289	-0.846809	na	na	na	na	na	na	na	na	na	na	na	2	2
gi|18765746	alpha 1 type XVIII collagen isoform 3 precursor	COL18A1	P39060	175646	5.62		na	na	na	na	na	na	na	na	na	na	na	na	na	na	na	na	na	na	na	na	na	na	na	na	na	na	na	na	na	na	na	na	na	na	na	0	2
gi|4501883	alpha 2 actin	ACTA2	P62736	41747.8	5.24		na	na	na	na	na	na	na	na	-0.680828	-0.830398	1.18066	0.545273	na	na	-1.36282	-0.360378	na	na	-0.513248	-0.307665	na	na	-0.627418	1.16876	0.93946	1.36654	-0.0796491	-0.0172798	na	na	0.180505	-0.210139	-0.542978	-0.33637	-0.616442	19	19	0.77516	1	0.974476	0.793125	1.19729
gi|4504345	alpha 2 globin	HBA1	P69905	15116.9	8.73		-3.33229	-1.91054	0.125803	-2.03943	-1.27547	0.452412	-0.376611	-0.701138	-3.2339	0.705517	-1.01145	-2.24055	0.696872	0.668301	-2.33553	3.14327	-0.710943	-1.38823	1.79391	-3.87955	-1.82789	-3.01989	-1.95507	-1.89849	-3.67571	-3.47616	1.19971	-2.89504	-0.980302	-4.56717	-4.11767	-0.303304	-3.1353	-1.06149	na	34	35	0.00288649	0.392562	0.768046	0.650184	0.907272
gi|48762934	alpha 2 type I collagen	COL1A2	P08123	91700	10.05		na	na	na	na	0.984843	0.615494	1.36474	-0.974969	0.198127	-1.98589	na	na	1.70857	0.157705	0.266731	0.597556	0.102582	-0.114886	na	na	na	na	0.781189	-0.419577	-0.543628	-1.91173	na	na	2.4238	-0.30591	1.5696	0.754113	na	na	-1.79348	21	25	0.0889793	1	0.894332	0.783331	1.02106
gi|17402875	alpha 2 type VI collagen isoform 2C2 precursor	COL6A2	P12110	106444	5.85		na	na	-0.385589	1.14895	na	na	na	na	na	na	na	na	na	na	na	na	na	na	na	na	na	na	-0.187031	-0.203395	-0.664986	-0.822322	na	na	0.669812	0.148962	1.49823	3.95962	na	na	na	10	16	0.123495	1	1.10939	0.966196	1.2738
gi|17402877	alpha 2 type VI collagen isoform 2C2a precursor	COL6A2	P12110	106444	5.85		na	na	na	na	na	na	na	na	na	na	-1.15296	0.0690728	na	na	na	na	na	na	0.0696862	0.267129	na	na	na	na	-0.720247	-1.02214	na	na	na	na	na	na	na	na	na	6	10
gi|55743098	alpha 3 type VI collagen isoform 1 precursor	COL6A3	P12111	340593	6.15		na	na	na	na	-0.201172	-0.467099	-1.64584	-0.780179	-0.0543512	0.327587	-0.407889	0.26271	1.13197	-1.31741	1.19467	-0.391667	0.172151	0.378415	na	na	0.968876	1.00871	na	na	1.58646	0.380555	-0.0603213	0.752256	0.898362	0.573496	na	na	1.20143	-0.324317	1.35304	25	25	0.149393	1	1.05537	0.979297	1.13736
gi|55743104	alpha 3 type VI collagen isoform 4 precursor	COL6A3	P12111	340593	6.15		na	na	na	na	na	na	na	na	na	na	na	na	na	na	na	na	na	na	na	na	na	na	0.721753	-0.385664	na	na	na	na	na	na	na	na	na	na	na	2	2
gi|55743106	alpha 3 type VI collagen isoform 5 precursor	COL6A3	P12111	340593	6.15		2.30398	-0.377742	-0.563818	0.807106	na	na	na	na	na	na	na	na	na	na	na	na	na	na	0.244042	0.0241753	na	na	na	na	na	na	na	na	na	na	1.09725	2.47478	na	na	na	8	8	0.139703	1	1.09849	0.961356	1.25519
gi|38202257	alpha glucosidase II alpha subunit isoform 2	GANAB	Q14697	103910	5.58		na	na	na	na	na	na	na	na	na	na	na	na	na	na	na	na	na	na	na	na	na	na	na	na	na	na	na	na	na	na	na	na	na	na	na	0	2
gi|21361399	alpha isoform of regulatory subunit A, protein phosphatase 2	PPP2R1A	P30153	65135.9	5		na	na	na	na	na	na	na	na	na	na	na	na	na	na	na	na	na	na	na	na	na	na	na	na	na	na	na	na	na	na	na	na	na	na	na	0	2
gi|4502067	alpha-1-microglobulin/bikunin precursor	AMBP	P02760	20833.5	6.13		na	na	na	na	na	na	na	na	na	na	na	na	na	na	na	na	na	na	na	na	na	na	na	na	na	na	na	na	na	na	-0.112855	0.385192	na	na	na	2	2
gi|4502337	alpha-2-glycoprotein 1, zinc	AZGP1	P25311	32124.8	5.58		na	na	na	na	na	na	na	na	na	na	na	na	na	na	na	na	na	na	na	na	na	na	na	na	na	na	na	na	na	na	na	na	na	na	na	0	2
gi|66932947	alpha-2-macroglobulin precursor	A2M	P01023	160695	5.95		na	na	na	na	-0.549407	-0.0717327	na	na	na	na	na	na	-1.12205	2.33821	-0.484317	1.79464	na	na	na	na	na	na	na	na	na	na	na	na	na	na	na	na	na	na	0.378826	7	13	0.359873	1	1.08449	0.887696	1.32491
gi|4502119	amine oxidase, copper containing 3 precursor	AOC3	Q16853	84437.2	6.05		na	na	na	na	na	na	na	na	na	na	na	na	na	na	na	na	na	na	na	na	na	na	na	na	na	na	na	na	na	na	na	na	na	na	na	0	4
gi|4506061	AMP-activated protein kinase, noncatalytic gamma-1 subunit isoform 1	PRKAG1	P54619	37555.8	6.42		na	na	na	na	na	na	na	na	na	na	na	na	na	na	na	na	na	na	na	na	na	na	na	na	na	na	na	na	na	na	na	na	na	na	na	0	2
gi|4502107	annexin 5	ANXA5	P08758	35783.4	4.94		na	na	na	na	0.475828	0.127868	0.161968	0.233573	-0.213222	-0.71516	0.320664	-0.474066	-0.823263	-0.533161	0.370347	-0.178828	na	na	-0.644808	0.68289	0.332151	0.218734	0.517951	0.386186	-0.414416	0.606721	-0.333257	-0.236997	-0.00987851	-0.177558	-0.146265	-0.00601912	na	na	na	26	30	0.363267	1	0.974557	0.920271	1.03205
gi|50845388	annexin A2 isoform 1	ANXA2	P07355	38448.8	7.56		na	na	na	na	na	na	na	na	na	na	na	na	na	na	na	na	na	na	na	na	na	na	na	na	0.509742	0.0430173	na	na	na	na	na	na	na	na	0.728853	3	3
gi|4757756	annexin A2 isoform 2	ANXA2	P07355	38448.8	7.56		0.819371	-0.145417	-1.20945	0.497021	0.512786	-0.775077	0.62639	1.74951	-0.349238	0.485929	0.554267	-0.766082	0.741187	-0.898651	-0.174539	-0.264869	-0.500929	0.150615	-0.252387	0.391904	0.579965	-0.106977	0.376236	-0.536344	na	na	-0.0851493	0.099055	0.114056	0.3307	0.227001	-0.388667	0.0184655	-0.602137	na	32	32	0.769069	1	1.00768	0.955835	1.06234
gi|4502101	annexin I	ANXA1	P04083	38558.9	6.64		na	na	na	na	1.1679	-0.158325	0.0804061	0.927211	na	na	na	na	0.573987	-0.575538	-0.299847	-0.397328	na	na	-0.557435	0.166535	0.666432	0.451386	0.871388	-0.486663	0.19409	-0.00487121	0.142826	-0.0226836	-0.500117	0.26787	0.242656	-0.401704	-0.0742057	-0.165666	-1.00576	25	25	0.39124	1	1.03024	0.960188	1.1054
gi|4502105	annexin IV	ANXA4	P09525	35729.1	5.85		na	na	na	na	na	na	na	na	na	na	na	na	na	na	na	na	na	na	na	na	na	na	-0.0769518	1.15089	na	na	na	na	na	na	-0.0535068	1.09552	na	na	na	4	8
gi|71773329	annexin VI isoform 1	ANXA6	P08133	75694.5	5.42		na	na	na	na	na	na	na	na	0.0332877	1.21431	na	na	na	na	na	na	na	na	-0.0276306	-0.47316	na	na	na	na	na	na	1.50505	0.327907	na	na	na	na	na	na	na	6	8
gi|4557321	apolipoprotein A-I preproprotein	APOA1	P02647	28061.5	5.27		na	na	na	na	na	na	na	na	na	na	na	na	-0.97759	1.92543	-0.518797	2.67554	na	na	-1.91433	1.30106	-0.175667	-0.944874	2.46056	0.597281	na	na	0.638668	-1.16196	na	na	-3.39086	-0.537076	-1.50865	-0.745464	-0.532009	17	19	0.635208	1	0.953486	0.773152	1.17588
gi|4502149	apolipoprotein A-II preproprotein	APOA2	P02652	8702.44	5.05		na	na	na	na	na	na	na	na	na	na	na	na	-1.48673	1.36821	na	na	na	na	-1.65637	1.59969	na	na	2.94353	-1.07214	na	0.512902	na	na	na	na	-2.72432	-1.43728	-2.97884	-1.99732	0.493498	12	13	0.52496	1	0.934961	0.740394	1.18066
gi|4502153	apolipoprotein B precursor	APOB	P04114	512496	6.59		na	na	na	na	na	na	na	na	na	na	na	na	0.565276	0.65758	0.955968	0.312018	na	na	0.529135	-0.801748	na	na	na	na	-0.355278	-0.116622	na	na	na	na	na	na	na	na	na	8	17	0.88174	1	1.01257	0.824748	1.24317
gi|4557327	apolipoprotein H precursor	APOH	P02749	36230.6	8.37		na	na	na	na	na	na	na	na	na	na	na	na	na	na	na	na	na	na	na	na	na	na	na	na	na	na	na	na	na	na	na	na	na	na	na	0	4
gi|10947139	arginase, type I	ARG1	P05089	34713.3	6.72		na	na	na	na	na	na	na	na	na	na	na	na	na	na	na	na	na	na	na	na	na	na	na	na	na	na	na	na	na	na	na	na	na	na	na	0	2
gi|16950633	argininosuccinate synthetase	ASS1	P00966	46501	8.08		na	na	na	na	na	na	na	na	na	na	na	na	na	na	na	na	na	na	na	na	na	na	na	na	na	na	na	na	na	na	na	na	na	na	na	0	2
gi|45827806	atlastin 3	C18orf24	Q6DD88	60503.4	5.43		na	na	na	na	na	na	na	na	na	na	na	na	na	na	na	na	na	na	na	na	na	na	na	na	na	na	na	na	na	na	na	na	na	na	na	0	4
gi|21361565	ATP synthase, H+ transporting, mitochondrial F0 complex, subunit b isoform 1 precursor	ATP5F1	P24539	24610	9.1		na	na	na	na	na	na	na	na	na	na	na	na	na	na	na	na	na	na	na	na	na	na	na	na	na	na	na	na	na	na	na	na	na	na	na	0	1
gi|6005717	ATP synthase, H+ transporting, mitochondrial F0 complex, subunit E	ATP51	P56385	7797.28	9.35		na	na	na	na	na	na	na	na	na	na	na	na	na	na	0.0721837	-1.01274	na	na	na	na	na	na	na	na	na	na	na	na	na	na	na	na	na	na	na	2	2
gi|50345982	ATP synthase, H+ transporting, mitochondrial F1 complex, alpha subunit isoform b			58875	8.24		na	na	na	na	na	na	na	na	na	na	na	na	na	na	-0.115387	-0.481198	na	na	na	na	na	na	na	na	0.351847	0.304162	na	na	na	na	na	na	na	na	0.444988	5	7
gi|4757810	ATP synthase, H+ transporting, mitochondrial F1 complex, alpha subunit precursor	ATP5A1	P25705	55175.1	8.28		0.439878	-0.214091	0.0861663	0.276266	-0.33038	-0.400437	na	na	-1.03179	-0.921166	na	na	-0.475269	-0.862842	na	na	na	na	-0.28132	-0.109422	na	na	-0.276289	-0.0320209	na	na	na	na	0.215396	0.15844	-0.212026	-0.479395	1.05021	-0.022204	0.444988	21	21	0.996437	1	1.00023	0.896162	1.11639
gi|32189394	ATP synthase, H+ transporting, mitochondrial F1 complex, beta subunit precursor	ATP5B	P06576	51736.9	5		na	na	na	na	1.32604	1.31004	na	na	-1.53437	-0.490529	na	na	0.409959	-0.810677	-0.79143	-0.408622	na	na	-0.617646	0.349802	na	na	0.411373	0.232772	0.825185	-0.0194821	0.71237	-0.411087	na	na	0.0479995	-0.102051	na	na	na	18	23	0.610025	1	1.02174	0.936301	1.11498
gi|50345988	ATP synthase, H+ transporting, mitochondrial F1 complex, gamma subunit isoform L (liver) precursor	ATP5C1	P36542	30146.8	9.02		na	na	na	na	na	na	na	na	-0.140869	0.126581	na	na	na	na	na	na	na	na	0.822053	0.495854	na	na	na	na	na	na	na	na	na	na	0.552691	0.269006	na	na	na	6	8
gi|19913428	ATPase, H+ transporting, lysosomal 56/58kD, V1 subunit B, isoform 2	ATP6V1B2	P21281	56464.9	5.57		na	na	na	na	na	na	na	na	na	na	na	na	na	na	na	na	na	na	na	na	na	na	na	na	na	na	na	na	na	na	na	na	na	na	na	0	2
gi|19913424	ATPase, H+ transporting, lysosomal 70kD, V1 subunit A, isoform 1	ATP6V1A	P38606	68260.5	5.35		na	na	na	na	na	na	na	na	na	na	na	na	na	na	na	na	na	na	na	na	na	na	na	na	na	na	na	na	na	na	na	na	na	na	na	0	4
gi|51944966	ATPase, H+/K+ exchanging, alpha polypeptide	ATP4A	P20648	113914	5.58		na	na	na	na	na	na	na	na	na	na	na	na	na	na	na	na	na	na	na	na	na	na	na	na	na	na	na	na	na	na	na	na	na	na	na	0	2
gi|55743069	ATPase, H+/K+ transporting, nongastric, alpha polypeptide			126612	6.12		na	na	na	na	na	na	na	na	na	na	na	na	na	na	na	na	na	na	na	na	na	na	na	na	na	na	na	na	na	na	na	na	na	na	na	0	2
gi|10863945	ATP-dependent DNA helicase II	XRCC5	P13010	82521.2	5.55		na	na	na	na	na	na	na	na	na	na	na	na	na	na	na	na	na	na	-1.67	0.146768	na	na	na	na	na	na	na	na	na	na	na	na	na	na	na	2	6
gi|4503841	ATP-dependent DNA helicase II, 70 kDa subunit	XRCC6	P12956	69668	6.23		na	na	na	na	na	na	na	na	na	na	na	na	-1.15066	-0.696504	na	na	na	na	na	na	na	na	-0.193448	-0.194533	na	na	-1.19603	0.64348	na	na	0.134694	0.290638	na	na	na	8	12	0.453336	1	1.06737	0.874751	1.30241
gi|4501885	beta actin	ACTB	P60709	41709.7	5.29		1.0202	0.139682	-0.458753	0.922015	0.460562	-0.317344	0.129241	-0.353559	-0.336402	-0.472466	1.02161	0.470058	-0.168845	-0.203778	-0.686162	-0.35466	na	na	-0.474304	-0.187729	0.361313	-0.980392	-0.451171	1.09772	0.438281	1.01264	0.590487	-0.0441797	-0.984358	0.340734	0.189748	-0.149554	-0.616398	-0.324317	0.132485	33	33	0.769081	1	1.01143	0.934318	1.09491
gi|4504349	beta globin	HBB	P68871	15857.2	6.81		-2.6695	-2.26247	2.23592	-2.3444	-1.48374	1.21439	-1.13478	0.135818	-2.86395	0.563017	-1.42147	-2.75283	0.0170924	0.716823	-2.58114	3.3187	-0.724878	-0.883029	-1.1529	-3.22347	-0.333473	-2.81645	-2.48819	-2.75898	-4.55777	-2.59375	1.66976	-3.08225	-1.59174	-4.95088	-3.95231	0.0984256	-1.87449	-0.220999	0.189391	35	35	0.00119482	0.162496	0.702726	0.573772	0.860661
gi|4504981	beta-galactoside-binding lectin precursor	LGALS1	P09382	14575.2	5.34		na	na	na	na	na	na	na	na	na	na	na	na	na	na	-2.20481	-0.360378	na	na	na	na	na	na	0.155798	0.807488	na	na	na	na	na	na	-0.431804	-0.575256	na	na	na	6	12	0.227702	1	0.887003	0.708815	1.10999
gi|4502403	biglycan preproprotein	BGN	P21810	37218.4	8.13		0.213266	-0.272544	-0.38124	0.142172	0.0431774	-0.301634	na	na	0.978431	1.7739	na	na	1.13197	-1.24004	-0.177987	0.416499	na	na	-0.5077	0.0146824	na	na	1.4079	-0.185653	-0.173092	-0.0267659	-0.757088	0.505602	na	na	0.514769	1.24378	0.566993	-0.699923	na	24	26	0.375098	1	1.0223	0.972009	1.0752
gi|4502419	biliverdin reductase B (flavin reductase (NADPH))	BLVRB	P30043	21974.4	7.31		na	na	na	na	na	na	na	na	na	na	na	na	na	na	na	na	na	na	na	na	na	na	na	na	na	na	na	na	na	na	na	na	na	na	na	0	2
gi|4557367	bleomycin hydrolase	BLMH	Q13867	52528	5.87		na	na	na	na	na	na	na	na	na	na	na	na	na	na	na	na	na	na	na	na	na	na	na	na	na	na	na	na	na	na	na	na	na	na	na	0	6
gi|21536286	brain creatine kinase	CKB	P12277	42486.3	5.35		na	na	na	na	na	na	na	na	-1.60398	-1.34668	na	na	na	na	na	na	na	na	na	na	na	na	na	na	na	na	na	na	na	na	na	na	0.151632	-1.36882	na	4	8
gi|21361370	brain glycogen phosphorylase	PYGB	P11216	96503.5	6.41		na	na	na	na	na	na	na	na	-0.825797	-0.544423	na	na	-0.748795	-0.244428	-0.171088	-0.747638	na	na	na	-0.301912	na	na	na	na	0.235625	0.90339	0.831839	0.337273	na	na	0.423607	0.0494817	na	na	na	13	17	0.619437	1	0.978757	0.892937	1.07283
gi|50511945	cajalin 2 isoform a	ANKS1B	Q7Z6G8	137968	5.94		na	na	na	na	na	na	na	na	na	na	na	na	na	na	na	na	na	na	na	na	na	na	na	na	na	na	na	na	na	na	na	na	na	na	na	0	2
gi|4502549	calmodulin 2	CALM2	P62158	16695.8	4.09		na	na	na	na	na	na	na	na	na	na	na	na	na	na	na	na	na	na	na	na	na	na	na	na	na	-0.445926	na	na	na	na	na	na	na	na	na	1	4
gi|4885111	calmodulin-like 3	CALML3	P27482	16748.9	4.3		na	na	na	na	na	na	na	na	na	na	na	na	na	na	na	na	na	na	na	na	na	na	na	na	na	na	na	na	na	na	na	na	na	na	na	0	2
gi|8393159	calmodulin-like skin protein	CALML5	Q9NZT1	15751.7	4.34		na	na	na	na	na	na	na	na	na	na	na	na	na	na	na	na	na	na	na	na	na	na	na	na	-0.0179426	0.308144	na	na	-0.0876604	-0.15183	na	na	0.244387	0.156584	na	6	8	0.636879	1	0.982527	0.897751	1.07531
gi|10716563	calnexin precursor	CANX	P27824	65354.7	4.47		na	na	na	na	na	na	na	na	na	na	na	na	na	na	na	na	na	na	na	na	na	na	na	na	na	na	na	na	na	na	na	na	na	na	na	0	5
gi|4502565	calpain, small subunit 1	CAPNS1	P04632	28297.7	5.05		na	na	na	na	na	na	na	na	na	na	na	na	na	na	na	na	na	na	na	na	na	na	na	na	na	na	na	na	na	na	na	na	na	na	na	0	2
gi|27765083	calpastatin isoform a		P20810	76526.3	4.98		na	na	na	na	na	na	na	na	na	na	na	na	na	na	na	na	na	na	na	na	na	na	na	na	na	na	na	na	na	na	na	na	na	na	na	0	2
gi|27765085	calpastatin isoform b	CAST	P20810	76526.3	4.98		na	na	na	na	na	na	na	na	na	na	na	na	na	na	na	na	na	na	na	na	na	na	na	na	na	na	na	na	na	na	na	na	na	na	na	0	2
gi|21361120	calponin 1, basic, smooth muscle	CNN1	P51911	33149.6	9.14		na	na	na	na	na	na	na	na	na	na	na	na	na	na	na	na	na	na	na	na	na	na	na	na	na	na	na	na	na	na	na	na	na	na	na	0	2
gi|4757900	calreticulin precursor	CALR	P27797	46437.8	4.29		na	na	na	na	na	na	na	na	na	na	na	na	na	na	na	na	na	na	na	na	na	na	na	na	na	na	na	na	na	na	na	na	na	na	na	0	2
gi|4502517	carbonic anhydrase I	CA1	P00915	28721.3	6.63		-1.75916	-1.06546	na	na	1.08433	3.6242	na	na	na	na	-0.104084	-3.96027	-0.405513	0.760339	-2.52614	2.3318	na	na	-1.64271	-2.69235	na	na	na	na	na	-4.68671	1.94236	-2.1546	na	na	-2.95791	-0.163065	-0.867798	-0.526409	na	19	23	0.166712	1	0.720435	0.445405	1.16529
gi|4557395	carbonic anhydrase II	CA2	P00918	29096.9	6.86		na	na	na	na	na	na	na	na	na	na	na	na	na	na	na	na	na	na	na	na	na	na	na	na	na	na	0.148745	-0.986616	na	na	-1.81674	-1.40934	na	na	na	4	8
gi|4502599	carbonyl reductase 1	SETD4	P16152	30224.8	8.55		na	na	na	na	na	na	na	na	na	na	na	na	na	na	na	na	na	na	na	na	na	na	na	na	-0.248722	1.1153	-1.11622	-1.7553	1.05857	0.254799	0.302875	-0.453598	na	na	na	8	12	0.542579	1	0.945608	0.75875	1.17848
gi|4502601	carbonyl reductase 3	CBR3	O75828	30699.7	5.82		na	na	na	na	na	na	na	na	na	na	na	na	na	na	na	na	na	na	na	na	na	na	na	na	na	na	na	na	na	na	na	na	na	na	na	0	2
gi|4885049	cardiac muscle alpha actin proprotein	ACTC1	P68032	41757.8	5.23		na	na	na	na	na	na	na	na	-0.545154	-0.574176	na	na	0.123984	-0.190156	-1.14404	-0.273656	na	na	na	na	na	na	na	na	na	na	0.0097046	-0.264038	na	na	na	na	-0.587994	-0.318282	na	10	10
gi|6912286	caspase 14 precursor	CASP14	P31944	30342	5.44		na	na	na	na	na	na	na	na	0.205083	-1.28831	na	na	-1.79035	-0.289224	0.626547	-1.24649	na	na	-3.07655	0.441691	-0.888924	-0.707676	na	na	0.246069	-0.810571	0.925505	-0.683061	-2.60872	0.261328	-0.637045	-0.781436	na	na	-0.778895	19	21	0.0124879	1	0.869407	0.782918	0.96545
gi|4557014	catalase	CAT	P04040	59587.7	6.95		na	na	na	na	na	na	na	na	na	na	0.306217	-1.75574	na	na	na	na	na	na	-1.64727	-0.290376	na	na	na	na	na	na	0.607609	-2.21907	na	na	na	na	na	na	na	6	12
gi|4503131	catenin (cadherin-associated protein), beta 1, 88kDa	CTNNB1	P35222	85442.2	5.53		na	na	na	na	na	na	na	na	-0.711287	-0.417981	na	na	na	na	na	na	na	na	na	na	na	na	0.418423	0.184356	na	na	-0.0464418	0.197471	-0.614632	0.133229	na	na	na	na	na	8	12	0.448919	1	0.963722	0.864242	1.07465
gi|10835010	catenin, delta 1 isoform 1B	CTNND1	O60716	108103	5.86		na	na	na	na	na	na	na	na	na	na	na	na	na	na	na	na	na	na	na	na	na	na	na	na	na	-0.166002	na	na	na	na	-0.132388	-0.38214	na	na	na	3	10
gi|4503141	cathepsin C isoform a preproprotein	CTSC	P53634	12587	4.94		na	na	na	na	na	na	na	na	na	na	na	na	na	na	na	na	na	na	na	na	na	na	na	na	na	na	na	na	na	na	na	na	na	na	na	0	2
gi|4503143	cathepsin D preproprotein	CTSD	P07339	37828	5.6		na	na	na	na	na	na	na	na	na	na	na	na	na	na	na	na	na	na	na	na	na	na	na	na	1.12597	0.421406	na	na	na	na	na	na	na	na	na	2	8
gi|15451856	caveolin 1	CAV1	Q03135	20327.4	5.64		na	na	na	na	na	na	na	na	na	na	na	na	na	na	na	na	na	na	na	na	na	na	na	na	na	na	0.642138	na	na	na	na	na	na	na	na	1	2
gi|48255935	CD44 antigen isoform 1 precursor	CD44	P16070	79178.2	5.1		na	na	na	na	na	na	na	na	na	na	na	na	na	na	na	na	na	na	na	na	na	na	na	na	na	na	1.15025	0.929075	na	na	na	na	na	na	na	2	8
gi|4757952	cell division cycle 42 isoform 1	CDC42	P60953	20933.8	5.76		na	na	na	na	na	na	na	na	na	na	na	na	na	na	na	na	na	na	na	na	na	na	na	na	na	na	na	na	na	na	na	na	na	na	na	0	2
gi|51890223	centrosome protein cep290	CEP290	O15078	290207	5.75		na	na	na	na	na	na	na	na	na	na	na	na	na	na	na	na	na	na	na	na	na	na	na	na	na	na	1.02994	-3.93368	na	na	na	na	na	na	na	2	2
gi|4557485	ceruloplasmin (ferroxidase)	CP	P00450	120009	5.41		na	na	na	na	na	na	na	na	0.599131	-0.0620956	na	na	na	na	na	na	na	na	-1.10806	0.0432409	na	na	na	na	na	na	1.758	-1.23858	na	na	na	na	na	na	na	6	8	0.957692	1	0.994944	0.787606	1.25686
gi|31542947	chaperonin	HSPD1	P10809	57926.6	5.24		na	na	na	na	3.59792	4.31518	na	na	-0.507675	0.266642	na	na	na	na	1.23613	-0.508733	na	na	na	na	na	na	na	na	1.01315	0.276411	na	na	-0.562095	0.387986	na	na	0.175849	0.447281	0.210847	13	13	0.148022	1	1.30002	0.890906	1.89701
gi|5453603	chaperonin containing TCP1, subunit 2	CCT2	P78371	57321.1	6.02		na	na	na	na	na	na	na	na	na	na	na	na	na	na	na	na	na	na	na	na	na	na	na	na	na	na	na	na	na	na	na	na	na	na	na	0	4
gi|58761486	chaperonin containing TCP1, subunit 3 isoform b	CCT3	P49368	60495.3	6.1		na	na	na	na	na	na	na	na	na	na	na	na	na	na	na	na	na	na	na	na	na	na	na	na	na	na	na	na	na	na	na	na	na	na	na	0	2
gi|58761484	chaperonin containing TCP1, subunit 3 isoform c	CCT3	P49368	60495.3	6.1		na	na	na	na	na	na	na	na	na	na	na	na	na	na	na	na	na	na	na	na	0.506893	1.13844	na	na	na	na	na	na	na	na	na	na	na	na	na	2	2
gi|4502643	chaperonin containing TCP1, subunit 6A isoform a	CCT6A	P40227	57856.6	6.25		na	na	na	na	na	na	na	na	na	na	na	na	na	na	na	na	na	na	na	na	na	na	na	na	na	na	na	na	na	na	na	na	na	na	na	0	4
gi|5453607	chaperonin containing TCP1, subunit 7 isoform a	CCT7	Q99832	59328.9	7.55		na	na	na	na	na	na	na	na	na	na	na	na	na	na	na	na	na	na	na	na	na	na	na	na	na	na	na	na	na	na	na	na	na	na	na	0	2
gi|14251209	chloride intracellular channel 1	CLIC1	O00299	26774.7	5.09		na	na	na	na	na	na	na	na	na	na	na	na	na	na	na	na	na	na	na	na	na	na	na	na	na	na	na	na	na	na	na	na	na	na	na	0	2
gi|45545437	citrate lyase beta like	CLYBL	Q8N0X4	34992.4	6.62		na	na	na	na	na	na	na	na	na	na	na	na	na	na	na	na	na	na	na	na	0.141144	-0.571617	na	na	na	na	na	na	na	na	na	na	na	na	na	2	2
gi|38327625	citrate synthase precursor, isoform a	CS	O75390	48975	7.39		na	na	na	na	na	na	na	na	na	na	na	na	na	na	na	na	na	na	na	na	na	na	na	na	na	na	na	na	na	na	na	na	na	na	na	0	1
gi|4501929	class I alcohol dehydrogenase, alpha subunit	ADH1A	P07327	39701.5	8.26		na	na	na	na	na	na	na	na	na	na	na	na	na	na	-1.23628	-0.0999269	na	na	na	na	na	na	na	na	na	na	na	na	na	na	-1.14617	0.894914	na	na	na	4	5
gi|4758012	clathrin heavy chain 1	CLTC	Q00610	191361	5.48		na	na	na	na	na	na	na	na	0.658408	-0.195445	na	na	na	na	na	na	na	na	na	na	na	na	0.108569	-0.21224	na	na	-0.798861	1.0559	na	na	na	na	na	na	na	6	14	0.770151	1	1.03145	0.796879	1.33507
gi|9257202	clathrin, heavy polypeptide-like 1 isoform b	CLTCL1	P53675	186910	5.57		na	na	na	na	na	na	na	na	na	na	na	na	na	na	na	na	na	na	na	na	na	na	na	na	na	na	na	na	na	na	na	na	na	na	na	0	2
gi|42716297	clusterin isoform 1	CLU	P10909	50030.7	5.89		na	na	na	na	na	na	na	na	na	na	na	na	na	na	na	na	na	na	na	na	na	na	na	na	na	na	na	na	na	na	na	na	na	na	na	0	8
gi|8922699	CNDP dipeptidase 2 (metallopeptidase M20 family)	CNDP2	Q96KP4	52713.9	5.66		na	na	na	na	na	na	na	na	na	na	na	na	na	na	na	na	na	na	na	na	na	na	na	na	na	na	na	na	na	na	na	na	na	na	na	0	2
gi|4503631	coagulation factor XIII A1 subunit precursor	F13A1	P00488	79194.6	5.81		na	na	na	na	na	na	na	na	na	na	na	na	na	na	0.626547	-0.0999269	na	na	na	na	na	na	na	na	na	na	na	na	na	na	na	na	na	na	na	2	8
gi|4758030	coatomer protein complex, subunit alpha	COPA	P53621	138258	7.7		na	na	na	na	na	na	na	na	na	na	na	na	na	na	na	na	na	na	na	na	na	na	na	na	na	na	na	na	na	na	na	na	na	na	na	0	2
gi|5031635	cofilin 1 (non-muscle)	CFL1	P23528	18359.6	8.26		na	na	na	na	na	na	na	na	na	na	na	na	na	na	na	na	na	na	na	na	na	na	na	na	na	na	na	na	na	na	na	na	na	na	na	0	3
gi|4502847	cold inducible RNA binding protein	CIRBP	Q14011	18636.7	9.51		na	na	na	na	na	na	na	na	na	na	na	na	na	na	na	na	na	na	na	na	na	na	na	na	na	na	na	na	na	na	na	na	na	na	na	0	2
gi|15011913	collagen, type VI, alpha 1 precursor	COL6A1	P12109	106412	5.2		na	na	na	na	na	na	-1.98349	-1.65028	-0.213222	1.52477	-0.591688	0.22997	na	na	1.66914	-0.151708	na	na	0.002605	-0.344828	na	na	0.278862	-0.923151	0.298649	-0.471818	-0.716989	0.356113	na	na	0.885554	1.93639	-0.12887	-1.44611	0.0628623	21	29	0.54759	1	1.02723	0.937304	1.12579
gi|55743096	collagen, type XIV, alpha 1	COL14A1	Q05707	189952	5.1		na	na	na	na	na	na	na	na	na	na	na	na	na	na	na	na	na	na	na	na	na	na	na	na	na	na	na	na	na	na	na	na	na	na	0.635322	1	7
gi|4557385	complement component 3 precursor	C3	P01024	184835	6		-0.87943	0.440306	na	na	-0.376862	0.512289	na	na	na	na	na	na	-0.635875	1.91176	0.955968	1.24129	na	na	-1.87943	0.934206	na	na	na	na	na	na	1.78296	-0.0892398	0.241045	-0.0792521	na	na	na	na	0.35337	15	25	0.487592	1	1.0395	0.919391	1.17531
gi|67190748	complement component 4A preproprotein	C4A	P0C0L4	71634.1	8.69		na	na	na	na	0.522096	0.0327717	na	na	na	na	na	na	na	na	na	na	na	na	na	na	-0.674512	0.252875	0.34129	0.581502	0.432831	-0.00852934	na	na	-0.0828333	0.228817	na	na	na	na	na	10	20	0.891161	1	1.00604	0.913182	1.10835
gi|67782351	complement component 4B preproprotein	C4B	P0C0L5	71634.1	8.69		na	na	na	na	na	na	na	na	na	na	na	na	na	na	na	na	na	na	na	na	na	na	na	na	na	na	na	na	na	na	na	na	na	na	na	0	2
gi|4557391	complement component 8, beta polypeptide preproprotein	C8B	P07358	61003.4	7.85		na	na	na	na	na	na	na	na	na	na	na	na	na	na	na	na	na	na	na	na	na	na	na	na	na	na	na	na	na	na	na	na	na	na	na	0	2
gi|67782358	complement factor B preproprotein	CFB	P00751	82948.2	6.66		na	na	na	na	na	na	na	na	na	na	na	na	na	na	na	na	na	na	na	na	na	na	na	na	na	na	na	na	na	na	na	na	na	na	na	0	2
gi|42544239	complement factor D preproprotein	CFD	P00746	24389.5	6.85		na	na	na	na	na	na	na	na	na	na	na	na	na	na	0.378449	0.741416	na	na	na	na	na	na	na	na	na	na	na	na	na	na	na	na	na	na	na	2	7
gi|62739186	complement factor H isoform a precursor	CFH	P08603	136963	6.12		na	na	na	na	na	na	na	na	na	na	na	na	na	na	na	na	na	na	na	na	na	na	na	na	na	na	na	na	na	na	na	na	na	na	na	0	2
gi|25141323	copine V	CPNE5	Q9HCH3	65691.7	5.65		na	na	na	na	na	na	na	na	na	na	na	na	na	na	na	na	na	na	na	na	na	na	na	na	na	na	na	na	na	na	na	na	na	na	na	0	2
gi|10334859	creatine kinase, mitochondrial 1B precursor	CKMT1B	P12532	43052.9	7.31		na	na	na	na	na	na	na	na	na	na	na	na	na	na	na	na	na	na	na	na	na	na	na	na	na	na	na	na	na	na	na	na	na	na	na	0	2
gi|4507557	C-type lectin domain family 3, member B	CLEC3B	P05452	20156	5.8		na	na	na	na	na	na	na	na	na	na	na	na	na	na	na	na	na	na	na	na	na	na	na	na	na	na	na	na	na	na	na	na	na	na	na	0	8
gi|4503117	cystatin B	CSTB	P04080	11132.6	6.96		na	na	na	na	na	na	na	na	-0.381224	-0.538457	na	na	na	na	na	na	na	na	na	na	na	na	na	na	na	na	na	na	na	na	na	na	na	na	na	2	4
gi|4758086	cysteine and glycine-rich protein 1	CSRP1	P21291	20422.7	8.92		na	na	na	na	na	na	na	na	1.16834	1.17554	na	na	na	na	na	na	na	na	na	na	na	na	na	na	na	na	na	na	na	na	na	na	na	na	na	2	4
gi|4503327	cytochrome b5 reductase isoform 1	CYB5R3	P00387	34081.7	7.31		na	na	na	na	na	na	na	na	0.0741226	-0.0749118	na	na	na	na	na	na	na	na	na	na	na	na	na	na	na	na	na	na	na	na	na	na	na	na	na	2	6
gi|17999528	cytochrome c oxidase subunit VIa polypeptide 1 precursor	COX6A1	P12074	9612.74	6.42		na	na	na	na	na	na	na	na	na	na	na	na	na	na	na	na	na	na	na	na	na	na	na	na	na	na	-0.166505	-0.699476	na	na	na	na	na	na	na	2	3
gi|7705545	cytokeratin 2	KRT76	Q01546	65830.1	8.38		-0.066807	0.845615	-0.110647	0.213833	na	na	na	na	0.135841	0.932633	-1.24129	1.14243	na	na	1.56423	-1.6131	na	na	na	na	na	na	-1.29852	-0.304102	0.80149	0.43375	-0.857272	2.00352	-0.169037	0.304094	0.866309	-0.625826	na	na	na	20	22
gi|4758618	cytokeratin type II	KRT75	O95678	59524	7.6		na	na	na	na	na	na	na	na	na	na	-2.65838	-0.0347068	na	na	na	na	-0.5139	-0.11051	na	na	-0.899322	-0.264048	-1.08438	0.276787	0.638998	0.466871	na	na	0.0146711	0.405033	0.651362	-0.688505	na	na	na	14	16
gi|19920317	cytoskeleton-associated protein 4	CKAP4	Q07065	65982.7	5.63		na	na	na	na	na	na	na	na	na	na	na	na	na	na	0.670443	-0.616845	na	na	na	na	na	na	na	na	na	na	na	na	na	na	na	na	na	na	na	2	2
gi|5174539	cytosolic malate dehydrogenase	MDH1	P40925	36272	6.89		na	na	na	na	-0.0197934	-0.667622	na	na	na	na	na	na	na	na	na	na	na	na	na	na	na	na	na	na	na	na	na	na	na	na	na	na	na	na	na	2	6
gi|4826686	DEAD (Asp-Glu-Ala-Asp) box polypeptide 1	DDX1	Q92499	82379.8	6.8		na	na	na	na	na	na	na	na	na	na	na	na	na	na	na	na	na	na	na	na	na	na	na	na	na	na	na	na	na	na	na	na	na	na	na	0	4
gi|21040371	DEAD (Asp-Glu-Ala-Asp) box polypeptide 39 isoform 1	DDX39	O00148	49097.9	5.46		na	na	na	na	na	na	na	na	na	na	na	na	na	na	na	na	na	na	na	na	na	na	na	na	0.449202	0.392763	-1.25693	-0.0813482	na	na	na	na	na	na	na	4	4
gi|4503271	decorin isoform a preproprotein	DCN	P07585	36304	8.76		0.560946	-1.09194	-1.80203	0.765567	0.938089	-0.517872	-1.27253	0.768061	-0.00730212	-0.645043	0.879895	0.427317	1.73843	-0.121507	-0.608065	-0.450669	na	na	-1.05278	0.395436	1.03863	1.27845	1.13405	0.655604	0.158056	-0.367141	-1.22473	-0.842451	0.76571	-0.0674846	0.786754	1.11183	-0.608301	-2.05853	0.397527	33	33	0.264697	1	1.04017	0.969292	1.11622
gi|4504351	delta globin	HBD	P02042	15914.2	7.97		-2.38966	-2.41974	2.7305	-2.43491	-1.48693	2.26484	-0.894892	-0.727067	-2.77046	0.513858	-1.47973	-2.94749	-0.22465	0.65758	-2.26892	2.89845	-0.806926	-0.927294	-0.655637	-2.66083	0.495488	-2.92657	-2.09494	-2.57502	-2.83339	-3.30947	2.26451	-2.9289	-0.832124	-3.79882	na	na	-1.71116	-0.324317	-0.133661	33	33	0.040351	1	0.749124	0.569073	0.986144
gi|32307172	dermatopontin precursor	DPT	Q07507	21949.7	4.78		na	na	na	na	0.860583	-0.000429738	na	na	na	na	na	na	na	na	na	na	na	na	na	na	na	na	na	na	na	na	na	na	na	na	na	na	na	na	na	2	4
gi|16751921	dermcidin precursor	DCD	P81605	9253.75	5.64		na	na	-1.23033	2.04302	na	na	na	na	na	na	na	na	na	na	-2.33553	-1.10245	na	na	na	na	na	na	-0.469629	1.9117	na	na	na	na	-0.0634795	-0.452881	na	na	na	na	na	8	10
gi|55749932	desmin	DES	P17661	53372.1	5.21		na	na	na	na	na	na	-0.376611	-0.196663	-0.219762	0.0805437	na	na	na	na	-0.568337	-0.314382	na	na	na	na	0.469011	0.351886	na	na	0.132492	-0.839879	-0.171854	-0.639436	na	na	0.598113	0.414557	0.175849	0.413621	na	16	22	0.329469	1	0.948245	0.845547	1.06342
gi|4826702	desmocollin 1 isoform Dsc1b preproprotein	DSC1	Q08554	84931.7	4.89		na	na	na	na	na	na	na	na	0.511178	0.36853	na	na	na	na	na	na	na	na	na	na	na	na	na	na	na	na	na	na	na	na	na	na	na	na	na	2	4
gi|4503399	desmocollin 3 isoform Dsc3a preproprotein	DSC3	Q14574	84662.8	5.02		na	na	na	na	na	na	na	na	na	na	na	na	na	na	na	na	na	na	na	na	na	na	na	na	na	na	na	na	na	na	na	na	na	na	na	0	8
gi|4503401	desmoglein 1 preproprotein	DSG1	Q02413	107636	4.77		na	na	na	na	-0.74543	-0.322572	0.0157625	-0.281142	0.885441	-0.13228	na	na	na	na	na	na	na	na	0.149982	0.335883	na	na	-0.244553	-0.402652	na	na	-2.08715	0.378279	na	na	0.233254	-1.07631	0.757187	-0.00958639	na	16	20	0.370513	1	0.958417	0.868898	1.05716
gi|58530840	desmoplakin isoform I	DSP	P15924	331569	6.44		1.55123	0.473599	-0.212146	0.789252	na	na	na	na	0.282078	0.266642	na	na	na	na	1.51862	0.448435	na	na	0.892358	1.2371	-0.300006	0.622081	-0.639396	-0.304102	0.240844	1.21579	-0.754874	0.866109	1.41409	1.46612	0.626399	1.30234	0.944508	-0.0974272	0.390496	25	29	0.000892805	0.121422	1.1489	1.06527	1.23909
gi|58530842	desmoplakin isoform II	DSP	P15924	331569	6.44		na	na	na	na	na	na	na	na	na	na	na	na	1.01195	-0.382052	na	na	na	na	na	na	na	na	na	na	na	na	na	na	na	na	na	na	na	na	na	2	2
gi|22027638	desmuslin isoform A	SYNM	O15061	172663	5.09		na	na	na	na	na	na	na	na	na	na	na	na	na	na	na	na	na	na	na	na	na	na	na	na	na	na	na	na	na	na	na	na	na	na	na	0	2
gi|5802966	destrin isoform a	DSTN	P60981	18362.4	8.12		na	na	na	na	na	na	na	na	na	na	na	na	na	na	na	na	na	na	na	na	na	na	na	na	na	na	na	na	na	na	na	na	na	na	na	0	4
gi|10140853	diazepam binding inhibitor	DBI	P07108	9906.98	6.11		na	na	na	na	na	na	na	na	na	na	na	na	na	na	-0.0372838	0.0631733	na	na	na	na	na	na	na	na	na	na	na	na	na	na	na	na	na	na	na	2	4
gi|31543380	DJ-1 protein	PARK7	Q99497	19878.5	6.33		na	na	na	na	na	na	na	na	na	na	na	na	-0.521461	-0.842841	na	na	na	na	0.275738	-0.243835	na	na	na	na	0.346499	-0.373771	na	na	-0.410264	1.17463	na	na	na	na	na	8	16	0.213975	1	0.934433	0.826707	1.0562
gi|21359935	Down syndrome cell adhesion molecule like 1	DSCAML1	Q8TD84	222189	8.39		na	na	na	na	na	na	na	na	-1.74107	1.28467	na	na	na	na	na	na	na	na	na	na	na	na	na	na	na	na	na	na	na	na	na	na	na	na	na	2	4
gi|56549119	dynamin 2 isoform 3	DNM2	P50570	98003.2	7.04		na	na	na	na	na	na	na	na	na	na	na	na	na	na	na	na	na	na	na	na	na	na	na	na	na	na	na	na	na	na	na	na	na	na	na	0	2
gi|24308169	dynein, axonemal, heavy polypeptide 3	ZNF571	Q8TD57	470468	6.04		na	na	na	na	na	na	na	na	na	na	na	na	na	na	na	na	na	na	na	na	na	na	na	na	na	na	na	na	na	na	na	na	na	na	na	0	2
gi|33350932	dynein, cytoplasmic, heavy polypeptide 1	DYNC1H1	Q14204	532072	6.01		na	na	na	na	na	na	na	na	na	na	na	na	na	na	na	na	na	na	na	na	na	na	na	na	na	na	na	na	na	na	na	na	na	na	na	0	6
gi|4503393	dystrophin related protein 2	DRP2	Q13474	107894	5.82		na	na	na	na	na	na	na	na	na	na	na	na	na	na	na	na	na	na	na	na	na	na	na	na	na	na	na	na	na	na	na	na	na	na	na	0	2
gi|21361462	EH-domain containing 2	EHD2	Q9NZN4	61122.7	6.03		na	na	na	na	na	na	na	na	na	na	na	na	na	na	-1.47543	-0.721851	na	na	0.094274	-0.87552	na	na	na	na	na	na	na	na	0.664227	-0.61578	0.556161	1.16924	na	na	-0.535081	9	17
gi|7657056	EH-domain containing 3	EHD3	Q9NZN3	61857.1	6.06		na	na	na	na	na	na	na	na	na	na	na	na	na	na	na	na	na	na	na	na	na	na	na	na	na	na	na	na	na	na	na	na	na	na	na	0	2
gi|9558749	elongation factor-2 kinase	EEF2K	O00418	82120.5	5.19		na	na	na	na	na	na	na	na	na	na	na	na	na	na	na	na	na	na	na	na	na	na	na	na	na	na	0.486386	0.254247	na	na	na	na	na	na	na	2	2
gi|4503445	endothelial cell growth factor 1 (platelet-derived)	ECGF1	P19971	48993.7	5.36		na	na	na	na	na	na	na	na	na	na	na	na	na	na	na	na	na	na	na	na	na	na	na	na	na	na	na	na	na	na	na	na	na	na	na	0	2
gi|4503571	enolase 1	ENO1	P06733	47008.3	6.99		0.512368	0.645896	-1.08891	1.05287	0.920298	-0.333013	na	na	-0.67472	-0.195445	na	na	-0.256377	-0.524644	-0.111875	-0.308592	na	na	-0.720189	0.659895	-0.556724	-0.341781	-1.062	0.487949	0.81925	0.409104	1.6746	0.647029	-0.0731655	-0.194596	0.274205	-0.769119	-0.191785	-0.426105	0.381155	29	29	0.888097	1	1.00467	0.938931	1.07502
gi|5803011	enolase 2	ENO2	P09104	47108	4.91		na	na	na	na	na	na	na	na	na	na	na	na	na	na	na	na	na	na	na	na	na	na	na	na	na	na	na	na	na	na	na	na	na	na	na	0	2
gi|4503573	enolase 3	ENO3	P13929	46826.3	7.73		na	na	na	na	na	na	na	na	na	na	na	na	na	na	na	na	na	na	na	na	na	na	na	na	0.849005	0.409104	na	na	-1.30271	0.401616	na	na	na	na	0.385821	5	5
gi|27597073	epoxide hydrolase 2, cytoplasmic	EPHX2	P34913	62574.7	5.91		na	na	na	na	na	na	na	na	na	na	na	na	na	na	na	na	na	na	na	na	na	na	na	na	na	na	na	na	na	na	na	na	na	na	na	0	2
gi|4885393	epsilon globin	HBE1	P02100	16061.4	8.69		-2.18007	-1.52649	1.90157	-1.95495	na	na	na	na	na	na	na	na	na	na	na	na	na	na	na	na	na	na	na	na	na	na	na	na	-0.450892	-2.88682	na	na	na	na	na	6	6
gi|7657069	ERO1-like	ERO1L	Q96HE7	51958.8	5.37		na	na	na	na	na	na	na	na	na	na	na	na	na	na	na	na	na	na	na	na	na	na	na	na	na	na	na	na	na	na	na	na	na	na	na	0	2
gi|33413400	esterase D/formylglutathione hydrolase	ESD	P10768	31442.5	6.54		na	na	na	na	na	na	na	na	na	na	na	na	na	na	na	na	na	na	na	na	na	na	na	na	na	na	na	na	na	na	na	na	na	na	na	0	1
gi|4503471	eukaryotic translation elongation factor 1 alpha 1	EEF1A1	P68104	50109.1	9.1		na	na	na	na	na	na	na	na	na	na	na	na	na	na	na	na	na	na	0.992246	-0.330583	na	na	0.122027	0.371114	na	na	-0.26659	0.352963	na	na	na	na	na	na	na	6	8
gi|4503483	eukaryotic translation elongation factor 2	EEF2	P13639	95145.9	6.42		na	na	na	na	na	na	na	na	na	na	na	na	na	na	0.635281	-0.305693	na	na	-0.37294	0.342836	na	na	0.355245	0.555324	na	na	na	na	na	na	-0.00461813	-0.3231	-0.191785	0.0284059	na	10	17	0.855159	1	1.00432	0.951709	1.05984
gi|10801345	eukaryotic translation initiation factor 3, subunit 12	EIF3S12	Q9UBQ5	24912.4	4.81		na	na	na	na	na	na	na	na	na	na	na	na	na	na	na	na	na	na	na	na	na	na	na	na	na	na	na	na	na	na	na	na	na	na	na	0	2
gi|4503519	eukaryotic translation initiation factor 3, subunit 5 epsilon, 47kDa	EIF3S5	O00303	37409.1	5.24		na	na	na	na	na	na	na	na	na	na	na	na	na	na	na	na	na	na	na	na	na	na	na	na	na	na	na	na	na	na	na	na	na	na	na	0	2
gi|4503529	eukaryotic translation initiation factor 4A, isoform 1	EIF4A1	P60842	46124.6	5.32		na	na	na	na	na	na	na	na	na	na	na	na	na	na	na	na	na	na	0.237723	0.942497	na	na	na	na	na	na	na	na	na	na	na	na	na	na	na	2	4
gi|4503531	eukaryotic translation initiation factor 4A, isoform 2	EIF4A2	Q14240	46372.8	5.33		na	na	na	na	na	na	na	na	na	na	na	na	na	na	0.427471	-1.03657	na	na	na	na	na	na	na	na	na	na	na	na	na	na	na	na	na	na	na	2	7
gi|153791632	eukaryotic translation initiation factor 5A-like 1	EIF5AL1	Q6IS14	16762.3	4.85		na	na	na	na	na	na	na	na	na	na	na	na	na	na	na	na	na	na	na	na	na	na	na	na	na	na	na	na	na	na	na	na	na	na	na	0	2
gi|4826659	F-actin capping protein beta subunit	CAPZB	P47756	31199.7	5.36		na	na	na	na	na	na	na	na	na	na	na	na	na	na	na	na	na	na	na	na	na	na	na	na	na	na	na	na	na	na	na	na	na	na	na	0	2
gi|4507115	fascin 1	FSCN1	Q16658	54365	6.81		na	na	na	na	na	na	na	na	0.253979	-0.307647	na	na	-0.0965622	-0.221884	na	na	na	na	0.320408	0.318564	na	na	na	na	na	na	na	na	na	na	0.283732	-1.608	0.214881	0.00938351	na	10	14
gi|4557579	fatty acid binding protein 4, adipocyte	FABP4	P15090	14578.5	6.8		na	na	na	na	na	na	na	na	na	na	na	na	na	na	na	na	na	na	na	na	na	na	na	na	na	na	na	na	na	na	na	na	na	na	na	0	2
gi|41872631	fatty acid synthase	FASN	P49327	273227	5.99		na	na	na	na	na	na	na	na	na	na	na	na	na	na	-0.212276	0.807654	-0.40149	0.267864	-0.666446	0.46686	na	na	0.189747	1.38244	na	na	na	na	na	na	na	na	na	na	0.486152	9	19
gi|24430141	fibrillin 1	FBN1	P35555	309198	4.79		na	na	na	na	na	na	na	na	na	na	na	na	na	na	-1.45178	-0.0255527	na	na	na	na	na	na	na	na	na	na	na	na	na	na	na	na	na	na	na	2	4
gi|11761629	fibrinogen, alpha chain isoform alpha preproprotein	FGA	P02671	1535.69	3.92		na	na	na	na	na	na	na	na	na	na	na	na	na	na	na	na	na	na	na	na	na	na	na	na	na	na	na	na	na	na	na	na	na	na	na	0	2
gi|4503689	fibrinogen, alpha chain isoform alpha-E preproprotein	FGA	P02671	91302.7	5.79		na	na	na	na	na	na	na	na	0.978431	0.280137	na	na	na	na	na	na	na	na	na	na	na	na	na	na	na	na	na	na	na	na	-0.925821	1.07113	na	na	na	4	6
gi|70906435	fibrinogen, beta chain preproprotein	FGB	P02675	50730.5	7.95		na	na	na	na	na	na	na	na	na	na	na	na	na	na	0.755433	1.5458	na	na	na	na	na	na	na	na	na	na	na	na	na	na	na	na	na	na	na	2	2
gi|70906437	fibrinogen, gamma chain isoform gamma-A precursor	FGG	P02679	48452.3	5.24		na	na	na	na	na	na	na	na	na	na	na	na	na	na	na	na	na	na	na	na	na	na	na	na	na	na	na	na	na	na	na	na	na	na	na	0	6
gi|71040111	fibromodulin precursor	FMOD	Q06828	41191.5	5.66		na	na	na	na	na	na	na	na	0.381356	-0.34463	na	na	na	na	na	na	na	na	na	na	na	na	na	na	na	na	na	na	na	na	na	na	na	na	na	2	2
gi|16933542	fibronectin 1 isoform 3 preproprotein	FN1	P02751	19606.6	3.84		na	na	na	na	na	na	na	na	na	na	na	na	na	na	na	na	na	na	na	na	na	na	na	na	na	na	na	na	na	na	na	na	na	na	na	0	2
gi|34734066	fibulin 1 isoform D	FBLN1	P23142	74240.6	5.03		na	na	na	na	na	na	na	na	na	na	na	na	na	na	na	na	na	na	na	na	na	na	na	na	na	na	na	na	na	na	na	na	na	na	na	0	2
gi|51873053	fibulin 2 precursor, isoform a	FBLN2	Q86V58	126425	4.73		na	na	na	na	na	na	na	na	na	na	na	na	na	na	na	na	na	na	na	na	na	na	na	na	na	na	na	na	na	na	na	na	na	na	na	0	2
gi|60097902	filaggrin	FLG	P20930	434922	9.24		na	na	na	na	na	na	na	na	2.76268	6.99652	na	na	na	na	na	na	na	na	na	na	na	na	na	na	na	na	na	na	na	na	na	na	na	na	na	2	2
gi|62122917	filaggrin 2	RP1	Q5D862	247928	8.45		na	na	na	na	na	na	na	na	-1.101	-2.05272	na	na	na	na	na	na	na	na	na	na	na	na	na	na	-0.832912	-1.19583	1.93709	-0.411087	na	na	-2.07713	-1.56983	na	na	na	8	10
gi|4503745	filamin 1 (actin-binding protein-280)	FLNA	P21333	280433	5.7		na	na	na	na	na	na	na	na	na	na	na	na	na	na	-0.0623291	0.524054	na	na	1.86882	-0.237973	na	na	na	na	-0.48616	-0.0809413	na	na	na	na	na	na	na	na	na	6	19	0.328658	1	1.07539	0.904841	1.27808
gi|4503747	filamin B, beta (actin binding protein 278)	FLNB	O75369	278021	5.49		na	na	na	na	na	na	na	na	-0.819818	-1.50333	na	na	na	na	na	na	na	na	0.829045	0.273943	na	na	na	na	na	na	na	na	na	na	na	na	na	na	0.495951	5	5
gi|190341068	forkhead-associated (FHA) phosphopeptide binding domain 1	FHAD1	B1AJZ9	161804	6.52		na	na	na	na	na	na	na	na	na	na	na	na	na	na	na	na	na	na	na	na	na	na	na	na	na	na	-2.12444	0.303106	na	na	na	na	na	na	na	2	2
gi|4885063	fructose-bisphosphate aldolase C	ALDOC	P09972	39300.2	6.46		na	na	na	na	na	na	na	na	na	na	na	na	na	na	na	na	na	na	na	na	na	na	na	na	na	na	na	na	na	na	na	na	na	na	na	0	6
gi|4504983	galectin 3	LGALS3	P17931	26005	8.6		na	na	na	na	na	na	na	na	na	na	na	na	na	na	0.71939	-0.632789	na	na	na	na	na	na	-0.109524	1.11538	-0.0572302	1.30341	-0.86797	0.535952	na	na	na	na	na	na	na	8	12	0.440298	1	1.07965	0.860427	1.35472
gi|4504985	galectin 7	LGALS7	P47929	14934.8	7		0.272474	0.909537	0.00330374	0.0518323	0.853635	-1.56241	na	na	1.34723	1.38765	-1.59667	0.119694	1.31043	-0.870821	0.903537	-0.223585	na	na	0.301222	0.413152	0.249578	0.267222	0.048351	-0.273685	-0.0669991	0.376495	-1.48575	0.153562	-0.401191	0.676044	0.280553	-0.725832	0.200203	0.130757	0.500867	31	31	0.174715	1	1.03979	0.981752	1.10126
gi|66279526	gamma filamin	FLNC	Q14315	290778	5.68		na	na	na	na	na	na	na	na	na	na	na	na	na	na	na	na	na	na	na	na	na	na	na	na	na	na	na	na	na	na	na	na	na	na	na	0	1
gi|4503987	gamma-glutamyl hydrolase precursor	GGH	Q92820	33626	7.19		na	na	na	na	na	na	na	na	na	na	na	na	na	na	na	na	na	na	na	na	na	na	na	na	na	na	na	na	na	na	na	na	na	na	na	0	2
gi|30039702	gasdermin 1	GSDM1	Q96QA5	49347.8	5.19		na	na	na	na	na	na	na	na	na	na	na	na	na	na	na	na	na	na	na	na	na	na	na	na	na	na	na	na	na	na	na	na	na	na	na	0	2
gi|4503971	GDP dissociation inhibitor 1	GDI1	P31150	50550.1	5		na	na	na	na	na	na	na	na	na	na	na	na	na	na	na	na	na	na	na	na	na	na	na	na	na	na	na	na	na	na	na	na	na	na	na	0	2
gi|6598323	GDP dissociation inhibitor 2	GDI2	P50395	50630.9	6.11		na	na	na	na	na	na	na	na	-0.0207781	-0.472466	0.369211	0.209375	na	na	0.185277	0.00588857	na	na	na	na	na	na	na	na	na	na	-0.628292	0.482254	na	na	0.208319	-0.663504	0.180709	1.61386	0.351071	13	17	0.718026	1	1.02079	0.899214	1.1588
gi|4504165	gelsolin isoform a	GSN	P06396	82907.7	5.72		na	na	na	na	0.795215	-0.548127	na	na	na	na	0.775531	0.384704	-0.475269	-0.486143	0.769048	-0.27658	na	na	-0.292852	0.240012	na	na	0.0884333	0.958857	na	na	1.96885	0.436219	na	na	na	na	na	na	na	14	19	0.316711	1	1.06868	0.92964	1.22852
gi|38044288	gelsolin isoform b	GSN	P06396	82907.7	5.72		na	na	na	na	na	na	na	na	na	na	na	na	na	na	na	na	na	na	na	na	na	na	na	na	na	na	na	na	-0.392103	0.139513	na	na	na	na	na	2	2
gi|6715607	G-gamma globin	HBG2	P69892	15985.2	6.71		na	na	1.90157	-1.95495	-1.5076	0.652354	0.153773	-1.38665	na	na	na	na	1.40586	0.226228	-1.50126	3.00445	na	na	0.697622	-3.32682	na	na	-2.54627	-1.99845	-3.24873	-2.84127	0.583664	-1.97829	-0.450892	-2.88682	na	na	na	na	na	20	22
gi|4503979	glial fibrillary acidic protein	GFAP	P14136	49849.7	5.42		na	na	na	na	na	na	na	na	na	na	na	na	na	na	na	na	na	na	na	na	na	na	na	na	na	na	na	na	1.14978	0.481141	na	na	na	na	na	2	4
gi|4557619	glucan (1,4-alpha-), branching enzyme 1 (glycogen branching enzyme)	GBE1	Q04446	80408.6	5.87		na	na	na	na	na	na	na	na	na	na	na	na	na	na	na	na	na	na	na	na	na	na	na	na	na	na	na	na	na	na	na	na	na	na	na	0	2
gi|18201905	glucose phosphate isomerase	GPI	P06744	62976.2	8.44		na	na	na	na	na	na	na	na	na	na	na	na	na	na	na	na	na	na	na	na	na	na	na	na	na	na	na	na	na	na	na	na	na	na	na	0	3
gi|31377775	glutamate dehydrogenase 2	GLUD2	P49448	56017.5	6.74		na	na	na	na	na	na	na	na	na	na	na	na	na	na	na	na	na	na	-0.573919	-0.532867	na	na	na	na	na	na	na	na	na	na	na	na	na	na	na	2	2
gi|23065552	glutathione S-transferase M3	GSTM3	P21266	26411.1	5.37		na	na	na	na	na	na	na	na	na	na	na	na	na	na	na	na	na	na	na	na	na	na	na	na	na	na	na	na	na	na	na	na	na	na	na	0	2
gi|4504169	glutathione synthetase	GSS	P48637	52352.3	5.67		na	na	na	na	na	na	na	na	na	na	na	na	na	na	na	na	na	na	na	na	na	na	na	na	na	na	na	na	na	na	na	na	na	na	na	0	2
gi|4504183	glutathione transferase	GSTP1	P09211	23210	5.44		na	na	-0.0493539	0.265794	-0.18155	-1.14104	na	na	na	na	na	na	na	na	na	na	na	na	na	na	na	na	na	na	0.454673	0.392763	na	na	na	na	na	na	na	na	na	6	13	0.153571	1	1.07999	0.960103	1.21484
gi|7669492	glyceraldehyde-3-phosphate dehydrogenase	GAPDH	P04406	35899.4	8.58		0.476066	-0.13331	-1.42305	0.915886	1.55801	0.0941298	0.678759	-0.404062	-0.413059	0.895471	1.47397	0.28906	-1.30631	-1.10465	0.192951	-1.14188	na	na	0.256699	-0.0972135	0.438985	0.171057	-0.231815	0.644944	0.548693	0.125502	0.24502	0.611771	-2.15444	0.155277	0.705541	-0.230212	0.46195	1.73485	-0.817023	33	33	0.584655	1	1.01787	0.953233	1.08689
gi|4505405	glycoprotein (transmembrane) nmb isoform b precursor	GPNMB	Q14956	61468.7	6.29		na	na	na	na	na	na	na	na	1.0965	-0.80751	na	na	na	na	na	na	na	na	na	na	na	na	0.348264	-0.398411	-1.02655	0.838438	na	na	na	na	na	na	na	na	na	6	12	0.829197	1	1.0188	0.825297	1.25767
gi|5729842	glyoxalase I	GLO1	Q04760	20633.2	5.12		na	na	na	na	na	na	na	na	na	na	na	na	na	na	na	na	na	na	na	na	na	na	na	na	na	na	na	na	na	na	na	na	na	na	na	0	4
gi|6912396	glyoxylate reductase/hydroxypyruvate reductase	GRHPR	Q9UBQ7	35645.7	7.01		na	na	na	na	na	na	na	na	na	na	na	na	na	na	na	na	na	na	na	na	na	na	na	na	na	na	na	na	na	na	na	na	na	na	na	0	7
gi|19923483	GTPase Rab14	RAB14	P61106	23750.9	5.86		na	na	na	na	na	na	na	na	na	na	na	na	na	na	na	na	na	na	na	na	na	na	na	na	na	na	na	na	na	na	na	na	na	na	na	0	2
gi|42476111	guanine nucleotide binding protein (G protein) alpha 12	GNA12	Q03113	44120.3	9.84		na	na	na	na	na	na	na	na	na	na	na	na	na	na	na	na	na	na	na	na	na	na	na	na	na	na	na	na	na	na	na	na	na	na	na	0	4
gi|4504043	guanine nucleotide binding protein (G protein), alpha activating activity polypeptide, olfactory type isoform 2	GNAL	P38405	44149.4	6.25		na	na	na	na	na	na	na	na	na	na	na	na	na	na	na	na	na	na	na	na	na	na	na	na	na	na	na	na	na	na	na	na	na	na	na	0	2
gi|33946324	guanine nucleotide binding protein (G protein), alpha inhibiting activity polypeptide 1	GNAI1	P63096	40204.2	5.7		na	na	na	na	na	na	na	na	na	na	na	na	na	na	na	na	na	na	na	na	na	na	na	na	na	na	na	na	-0.790196	0.61339	na	na	na	na	na	2	4
gi|4504041	guanine nucleotide binding protein (G protein), alpha inhibiting activity polypeptide 2	GNAI2	P04899	40294	5.34		na	na	na	na	na	na	na	na	na	na	na	na	na	na	na	na	na	na	na	na	na	na	na	na	na	na	na	na	na	na	na	na	na	na	na	0	2
gi|5729850	guanine nucleotide binding protein (G protein), alpha inhibiting activity polypeptide 3	GNAI3	P08754	40375.2	5.51		na	na	na	na	na	na	na	na	na	na	na	na	na	na	na	na	na	na	na	na	na	na	na	na	na	na	0.780593	0.937061	na	na	na	na	na	na	na	2	2
gi|4504047	guanine nucleotide binding protein, alpha stimulating activity polypeptide 1 isoform a	GNAS	P63092	45504.9	5.59		na	na	na	na	na	na	na	na	na	na	na	na	na	na	na	na	na	na	na	na	na	na	na	na	na	na	na	na	na	na	na	na	na	na	na	0	2
gi|18426898	guanine nucleotide binding protein, alpha stimulating activity polypeptide 1 isoform c	GNAS	P63092	45504.9	5.59		na	na	na	na	na	na	na	na	na	na	na	na	na	na	na	na	na	na	na	na	na	na	na	na	na	na	na	na	na	na	na	na	na	na	na	0	2
gi|20330805	guanine nucleotide binding protein, alpha transducing activity polypeptide 2	GNAT2	P19087	40019.1	5.11		na	na	na	na	na	na	na	na	na	na	na	na	na	na	na	na	na	na	na	na	na	na	na	na	na	na	na	na	na	na	na	na	na	na	na	0	2
gi|38788319	guanine nucleotide binding protein-like 1	GNL1	P36915	68618.5	5.57		na	na	na	na	na	na	na	na	na	na	na	na	na	na	na	na	na	na	na	na	na	na	na	na	na	na	na	na	na	na	na	na	na	na	na	0	2
gi|11055998	guanine nucleotide-binding protein, beta-4 subunit	GNB4	Q9HAV0	37412	5.59		na	na	na	na	na	na	na	na	na	na	na	na	na	na	na	na	na	na	na	na	na	na	na	na	na	na	na	na	na	na	na	na	na	na	na	0	2
gi|4885375	H1 histone family, member 2	HIST1H1C	P16403	21220.7	10.94		na	na	na	na	na	na	na	na	na	na	na	na	na	na	na	na	na	na	na	na	na	na	-1.82702	-0.304102	na	na	na	na	0.381802	0.927653	na	na	na	na	na	4	4
gi|4885377	H1 histone family, member 3	HIST1H1D	P16402	22205.3	11.02		na	na	na	na	na	na	na	na	na	na	na	na	na	na	na	na	na	na	na	na	na	na	na	na	na	na	na	na	na	na	na	na	na	na	na	0	2
gi|4885379	H1 histone family, member 4	HIST1H1E	P10412	21721	11.03		na	na	na	na	na	na	na	na	na	na	-0.277611	0.18689	na	na	na	na	na	na	na	na	na	na	na	na	na	na	na	na	na	na	na	na	na	na	na	2	2
gi|4504257	H2B histone family, member A	HIST1H2BC	P62807	13679.5	10.32		na	na	na	na	na	na	na	na	1.65919	1.8505	na	na	na	na	0.378449	-0.41707	na	na	na	na	na	na	na	na	na	na	na	na	na	na	na	na	na	na	1.58632	5	11
gi|10800138	H2B histone family, member B	HIST1H2BD	P58876	13796.5	10.32		na	na	na	na	na	na	na	na	na	na	na	na	na	na	na	na	na	na	na	na	na	na	na	na	na	na	na	na	na	na	na	na	na	na	na	0	2
gi|4504259	H2B histone family, member C	HIST1H2BL	Q99880	13812.6	10.32		na	na	na	na	na	na	na	na	na	na	na	na	na	na	na	na	na	na	na	na	na	na	na	na	na	na	na	na	na	na	0.393805	0.204527	na	na	na	2	2
gi|4504263	H2B histone family, member E	HIST1H2BM	Q99879	13849.6	10.32		na	na	na	na	na	na	na	na	na	na	na	na	na	na	na	na	na	na	3.36144	-0.623129	na	na	-0.389258	1.24697	na	na	na	na	na	na	na	na	na	na	na	4	8
gi|4504301	H4 histone family, member A	HIST1H4A	P62805	11229.3	11.36		na	na	na	na	0.909674	-0.259533	na	na	0.352842	0.226321	na	na	2.16774	-0.749826	1.00922	0.40944	na	na	1.63085	0.110824	1.08291	-1.69629	-1.32547	-0.769178	na	na	-0.6121	-0.120553	na	na	-0.750787	3.83577	na	na	na	18	22	0.153158	1	1.1543	0.942738	1.41335
gi|14149777	haloacid dehalogenase-like hydrolase domain containing 2	HDHD2	Q9H0R4	28517.9	5.84		na	na	na	na	na	na	na	na	na	na	na	na	na	na	na	na	na	na	na	na	na	na	na	na	na	na	na	na	na	na	na	na	na	na	na	0	2
gi|4826762	haptoglobin	HP	P00738	43321.5	6.13		na	na	na	na	na	na	0.982319	0.894311	na	na	na	na	0.556573	2.48091	-0.59284	2.06721	na	na	na	na	na	na	na	na	na	na	na	na	na	na	na	na	na	na	na	6	10
gi|4504523	heat shock 10kDa protein 1 (chaperonin 10)	HSPE1	P61604	10793.8	8.91		na	na	na	na	na	na	na	na	na	na	na	na	na	na	na	na	na	na	na	na	na	na	na	na	na	na	na	na	na	na	na	na	na	na	na	0	2
gi|4504517	heat shock 27kDa protein 1	HSPB1	P04792	22768.5	5.98		-0.351546	0.63017	0.552647	0.0221545	-0.509948	-0.804047	na	na	0.793711	0.917743	na	na	-0.482985	-0.162806	na	na	na	na	0.509243	-1.5347	na	na	1.22137	-0.0274237	-0.0961804	0.66769	na	na	0.251341	0.148962	0.0157384	-0.75678	na	na	na	20	20	0.740447	1	1.01076	0.944671	1.08148
gi|19923193	heat shock 70kD protein binding protein	ST13	P50502	41305.5	5.18		na	na	na	na	na	na	na	na	na	na	na	na	na	na	na	na	na	na	na	na	na	na	na	na	na	na	0.0040441	0.744851	na	na	na	na	na	na	na	2	4
gi|5123454	heat shock 70kDa protein 1A	HSPA1A	P08107	70009	5.48		na	na	na	na	na	na	na	na	na	na	na	na	na	na	na	na	na	na	na	na	na	na	na	na	na	na	na	na	na	na	na	na	na	na	-0.918581	1	3
gi|4885431	heat shock 70kDa protein 1B	HSPA1B	P08107	70009	5.48		na	na	na	na	na	na	0.766828	-0.787	-0.513936	-0.119574	0.896632	-0.304923	-2.24873	-0.0144451	-0.75379	-0.302792	na	na	-0.223309	0.280769	na	na	0.155798	0.571013	1.41417	-0.915011	1.02208	0.881698	0.220515	0.25154	0.155988	0.240272	1.20759	0.951183	na	24	28	0.885048	1	1.00524	0.933559	1.08243
gi|13676857	heat shock 70kDa protein 2	HSPA2	P54652	69977.9	5.56		na	na	na	na	na	na	na	na	na	na	na	na	na	na	na	na	na	na	na	na	na	na	na	na	na	na	na	na	0.951214	0.0679835	na	na	na	na	na	2	4
gi|16507237	heat shock 70kDa protein 5 (glucose-regulated protein, 78kDa)	HSPA5	P11021	70435.3	5.01		na	na	na	na	na	na	na	na	na	na	na	na	na	na	na	na	na	na	na	na	na	na	na	na	na	na	na	na	na	na	na	na	na	na	na	0	2
gi|34419635	heat shock 70kDa protein 6 (HSP70B~)	HSPA6	P17066	70984.2	5.81		na	na	na	na	na	na	na	na	na	na	na	na	na	na	na	na	na	na	na	na	na	na	0.640915	0.666288	1.94441	-0.0340353	na	na	na	na	na	na	na	na	na	4	6
gi|5729877	heat shock 70kDa protein 8 isoform 1	HSPA8	P11142	70723.2	5.37		na	na	na	na	na	na	na	na	na	na	-0.0910795	0.0519869	-0.0723331	-0.364498	0.0389735	-0.115233	na	na	-0.327312	0.377812	na	na	0.69224	0.544894	1.03176	0.237124	na	na	na	na	0.0332938	0.269006	1.03833	0.447281	na	16	24	0.827606	1	1.00867	0.919256	1.10677
gi|24234688	heat shock 70kDa protein 9B precursor	HSPA9	P38646	68716.3	5.44		na	na	na	na	2.87278	3.05167	na	na	na	na	na	na	na	na	na	na	na	na	-0.117399	0.339358	na	na	na	na	na	na	na	na	na	na	na	na	na	na	na	4	4
gi|20149594	heat shock 90kDa protein 1, beta	HSP90AB1	P08238	83081.1	4.97		na	na	na	na	na	na	0.757976	1.14975	na	na	na	na	na	na	0.514989	0.586436	na	na	na	na	na	na	-0.828078	-0.0228219	na	na	na	na	0.00483722	0.294174	na	na	na	na	na	8	13	0.275198	1	1.1024	0.907307	1.33944
gi|40254816	heat shock protein 90kDa alpha (cytosolic), class A member 1 isoform 2	HSP90AA1	P07900	84475.6	4.94		na	na	na	na	na	na	na	na	na	na	na	na	na	na	na	na	na	na	na	na	na	na	na	na	na	na	na	na	na	na	na	na	-0.0604309	-0.159491	na	2	2
gi|11321561	hemopexin	HPX	P02790	49264	6.43		na	na	na	na	na	na	na	na	na	na	na	na	-0.168845	1.30108	-0.500033	0.964303	na	na	-0.49659	1.24617	na	na	2.22269	1.08013	na	na	0.166571	0.394236	na	na	na	na	na	na	na	10	14	0.117994	1	1.09492	0.972381	1.23289
gi|4504445	heterogeneous nuclear ribonucleoprotein A1 isoform a	HNRPA1	P09651	38691.1	9.26		na	na	na	na	na	na	na	na	na	na	na	na	na	na	na	na	na	na	0.187422	-0.0479356	na	na	na	na	na	na	na	na	na	na	0.214534	1.21884	0.582972	1.39353	na	6	12
gi|4504447	heterogeneous nuclear ribonucleoprotein A2/B1 isoform A2	HNRPA2B1	P22626	37406.7	8.97		na	na	na	na	na	na	na	na	na	na	na	na	na	na	na	na	na	na	na	na	na	na	na	na	na	na	-2.24879	1.09399	-0.914971	0.0957823	na	na	na	na	na	4	8
gi|14110414	heterogeneous nuclear ribonucleoprotein D isoform c	HNRPD	Q14103	38410.3	7.61		na	na	na	na	na	na	na	na	na	na	na	na	na	na	na	na	na	na	na	na	na	na	na	na	na	na	na	na	na	na	na	na	na	na	na	0	4
gi|4826760	heterogeneous nuclear ribonucleoprotein F	HNRPF	P52597	45642.8	5.38		na	na	na	na	na	na	na	na	na	na	na	na	na	na	na	na	na	na	na	na	na	na	na	na	na	na	na	na	na	na	na	na	na	na	na	0	2
gi|14165435	heterogeneous nuclear ribonucleoprotein K isoform b	HNRPK	P61978	50944.4	5.39		na	na	na	na	na	na	na	na	-0.213222	-0.887274	na	na	na	na	na	na	na	na	1.06467	-0.415173	na	na	na	na	na	na	na	na	na	na	na	na	0.329097	0.68064	na	6	14	0.497862	1	1.04246	0.900556	1.20672
gi|52632383	heterogeneous nuclear ribonucleoprotein L isoform a	HNRPL	P14866	64092.4	8.46		na	na	na	na	na	na	na	na	na	na	na	na	na	na	na	na	na	na	na	na	na	na	na	na	na	na	na	na	na	na	na	na	na	na	na	0	2
gi|5031755	heterogeneous nuclear ribonucleoprotein R	HNRPR	O43390	70768.2	8.25		na	na	na	na	na	na	na	na	na	na	na	na	na	na	na	na	na	na	na	na	na	na	na	na	na	na	na	na	na	na	na	na	na	na	na	0	2
gi|4504391	hexokinase 1 isoform HKI	HK1	P19367	102420	6.36		na	na	na	na	na	na	na	na	na	na	na	na	na	na	na	na	na	na	na	na	na	na	na	na	na	na	na	na	na	na	na	na	na	na	na	0	2
gi|4504333	histidine ammonia-lyase	HAL	P42357	72651.8	6.49		na	na	na	na	na	na	na	na	na	na	na	na	na	na	na	na	na	na	na	na	na	na	na	na	na	na	na	na	na	na	na	na	na	na	na	0	4
gi|4758112	HLA-B associated transcript 1	BAT1	Q13838	48959.9	5.44		na	na	na	na	na	na	na	na	na	na	na	na	na	na	na	na	na	na	0.871176	0.488582	na	na	na	na	na	na	na	na	na	na	na	na	na	na	na	2	4
gi|20127408	hydroxyacyl dehydrogenase, subunit A	HADHA	P40939	78959.7	8.98		na	na	na	na	na	na	na	na	na	na	na	na	na	na	na	na	na	na	na	na	na	na	0.82613	0.813007	na	na	-1.15151	-1.5274	na	na	-0.206599	0.341386	na	na	na	6	10	0.254822	1	1.06427	0.939666	1.20539
gi|27734891	hypothetical protein LOC286464	CXorf59	Q8N9S7	58020.3	6.44		na	na	na	na	na	na	na	na	na	na	na	na	na	na	na	na	na	na	na	na	na	na	na	na	na	na	na	na	na	na	na	na	na	na	na	0	1
gi|51093863	hypothetical protein LOC64855	FAM129B	Q96TA1	82630.9	5.81		na	na	na	na	na	na	na	na	na	na	na	na	na	na	na	na	na	na	na	na	na	na	na	na	-0.313879	-1.34138	na	na	na	na	na	na	na	na	na	2	2
gi|29171702	inorganic pyrophosphatase 2 isoform 1	PPA2	Q9H2U2	34685.2	5.97		na	na	na	na	na	na	na	na	na	na	na	na	na	na	na	na	na	na	na	na	na	na	na	na	na	na	na	na	na	na	na	na	na	na	na	0	2
gi|10835023	inositol 1,4,5-triphosphate receptor, type 1	ITPR1	Q14643	313745	5.71		na	na	na	na	na	na	na	na	na	na	na	na	na	na	na	na	na	na	na	na	na	na	na	na	na	na	na	na	na	na	na	na	na	na	na	0	2
gi|4504793	inositol 1,4,5-triphosphate receptor, type 2	ITPR2	Q14571	307881	6.03		na	na	na	na	na	na	na	na	na	na	na	na	na	na	na	na	na	na	na	na	na	na	na	na	na	na	na	na	na	na	na	na	na	na	na	0	2
gi|19743815	integrin beta 1 isoform 1B precursor	ITGB1	P05556	86134.9	5.27		na	na	na	na	na	na	na	na	na	na	na	na	na	na	na	na	na	na	na	na	na	na	na	na	na	na	na	na	na	na	na	na	na	na	na	0	2
gi|19743819	integrin beta 1 isoform 1D precursor	ITGB1	P05556	86134.9	5.27		na	na	na	na	na	na	na	na	na	na	na	na	na	na	na	na	na	na	na	na	na	na	na	na	na	na	na	na	na	na	na	na	na	na	na	0	2
gi|4758606	integrin-linked kinase	ILK	Q13418	51385.9	8.3		na	na	na	na	na	na	na	na	na	na	na	na	na	na	na	na	na	na	na	na	na	na	na	na	na	na	na	na	na	na	na	na	na	na	na	0	2
gi|4504781	inter-alpha (globulin) inhibitor H1	ITIH1	P19827	71370.4	6.33		na	na	na	na	na	na	na	na	na	na	na	na	na	na	na	na	na	na	na	na	na	na	na	na	na	na	na	na	na	na	na	na	na	na	na	0	4
gi|31542984	inter-alpha (globulin) inhibitor H4 (plasma Kallikrein-sensitive glycoprotein)	ITIH4	Q14624	70542	5.92		na	na	na	na	na	na	na	na	na	na	na	na	na	na	na	na	na	na	0.569126	-0.672545	na	na	na	na	na	na	na	na	na	na	na	na	na	na	na	2	5
gi|14249342	internexin neuronal intermediate filament protein, alpha	INA	Q16352	55357.4	5.34		na	na	na	na	na	na	0.0966507	-0.16557	na	na	na	na	na	na	-0.342805	-0.285338	na	na	na	na	na	na	0.662861	0.671639	na	na	na	na	na	na	na	na	na	na	na	6	8
gi|4506787	IQ motif containing GTPase activating protein 1	IQGAP1	P46940	189003	6.08		na	na	na	na	na	na	na	na	na	na	na	na	na	na	0.196795	-0.544221	na	na	na	na	na	na	na	na	na	na	na	na	na	na	na	na	na	na	na	2	6
gi|28178832	isocitrate dehydrogenase 2 (NADP+), mitochondrial precursor	IDH2	P48735	46584.7	8.32		na	na	na	na	na	na	na	na	na	na	na	na	na	na	na	na	na	na	na	na	na	na	na	na	na	na	na	na	na	na	na	na	na	na	na	0	4
gi|4504811	junction plakoglobin	JUP	P14923	81692.7	5.75		na	na	0.586285	-0.0704373	-0.839845	-0.765389	na	na	0.246972	0.286895	-0.903609	0.357523	0.000764296	-0.667563	0.266731	-0.340326	-0.180371	0.04983	-0.725536	0.547196	na	na	0.265072	0.0561217	0.240844	0.702987	-0.5227	-0.0388234	0.220515	0.139513	0.407015	-0.401704	0.663763	-0.318282	0.378826	29	33	0.522656	1	1.01545	0.967111	1.0662
gi|19923142	karyopherin beta 1	KPNB1	Q14974	97108	4.68		na	na	na	na	na	na	na	na	na	na	na	na	na	na	na	na	na	na	na	na	na	na	na	na	na	na	na	na	na	na	na	na	na	na	na	0	3
gi|17318569	keratin 1	KRT1	P04264	65868	8.15		0.658717	0.20693	-0.0730469	-0.198532	-1.32807	-1.33791	0.918853	-0.867019	0.885441	-0.307647	-0.11273	1.19954	0.966232	-1.22144	1.36903	-0.351797	-0.0596131	-0.149744	0.244042	0.569439	0.165351	1.01992	-0.524688	-0.638152	-0.336925	0.409104	-0.546477	0.808518	1.59814	0.709719	0.423607	0.0704138	1.35175	0.454032	-0.230992	35	35	0.304159	1	1.04955	0.955196	1.15322
gi|40354192	keratin 10	KRT10	P13645	59474.9	5.13		0.154358	0.314268	-0.55552	-0.170409	-1.04066	-0.894859	1.22265	-1.03974	0.345732	-0.33848	-0.796339	0.916983	0.957117	-0.946014	1.62212	-0.988766	-0.877085	-0.357721	0.549096	0.434533	-0.702009	0.210263	-0.822265	-1.01312	-1.29118	0.500291	-0.750441	1.01426	1.61154	0.778157	0.669317	-1.16404	1.30106	0.843115	-0.734495	35	35	0.874557	1	1.00646	0.927018	1.0927
gi|4557699	keratin 12	KRT12	Q99456	53478.4	4.7		na	na	na	na	na	na	na	na	na	na	na	na	na	na	na	na	na	na	3.16938	-1.38724	na	na	-0.89743	-2.94806	na	na	na	na	na	na	na	na	na	na	na	4	6
gi|24234696	keratin 13 isoform a	KRT13	P13646	49555.4	4.91		na	na	na	na	na	na	na	na	na	na	-1.07947	0.454721	na	na	na	na	na	na	na	na	na	na	na	na	0.0918856	0.0840291	na	na	na	na	na	na	na	na	na	4	4
gi|4504911	keratin 13 isoform b	KRT13	P13646	49555.4	4.91		na	na	na	na	-0.969517	-1.28042	0.766828	0.467022	na	na	na	na	na	na	1.08818	-1.00796	-0.293324	-0.180032	na	na	-1.62908	-0.499976	-0.269955	-0.415352	0.0918856	0.0840291	na	na	0.424257	0.171121	na	na	na	na	na	16	16
gi|15431310	keratin 14	KRT14	P02533	51398.3	5.09		-0.261186	0.778914	-0.270856	-0.0122011	-0.898598	-1.11368	0.411872	0.783397	-0.342823	0.584198	-0.893014	0.589312	0.123984	-0.541664	0.927269	-1.00796	na	na	0.30761	0.26033	-1.00172	-0.831676	-0.639396	-0.994521	1.07548	-0.134333	-0.623674	0.763405	0.134165	0.174299	0.463793	-0.421212	0.87545	0.58359	-0.90695	33	35	0.878805	1	1.00469	0.94437	1.06887
gi|24430190	keratin 15	KRT15	P19012	49167.1	4.71		0.0957475	0.275735	na	na	-1.02768	-0.613153	0.775689	0.77316	0.108341	-0.490529	-0.945706	0.181333	-0.168845	-0.609191	1.04354	-0.971887	na	na	1.97877	-0.938187	-1.17432	-0.941109	-0.763842	-2.28311	-0.115531	0.091535	-0.607458	0.881698	0.360705	0.0864891	0.202116	-0.349404	1.17076	0.886138	na	30	32	0.964658	1	1.00189	0.918268	1.09312
gi|24430192	keratin 16	KRT16	P08779	51105.2	4.98		0.189667	0.783039	na	na	-0.914074	-1.04009	0.991427	0.977641	-0.000554037	1.07578	-0.792713	0.291484	na	na	1.12836	-0.96947	na	na	2.00444	-0.950107	-1.14773	-0.916518	-0.722627	-1.81194	0.909108	-0.255993	-0.850836	0.625813	-0.211604	0.0772228	0.52163	-0.84268	na	na	-2.47645	27	27
gi|4557701	keratin 17	KRT17	Q04695	47945	4.97		na	na	na	na	na	na	-0.684318	1.77511	-0.140869	1.04539	na	na	-2.49665	-0.558629	0.374396	-1.13727	na	na	2.46859	-1.09227	-0.699268	-1.94796	-0.822265	-2.35854	na	na	-0.539363	1.52181	0.109041	0.120698	0.683756	-0.793729	na	na	-0.475964	21	21	0.983832	1	1.00286	0.720052	1.39676
gi|4557888	keratin 18	KRT18	P05783	47897.5	5.34		na	na	na	na	na	na	na	na	na	na	na	na	na	na	na	na	na	na	na	na	na	na	na	na	na	na	na	na	na	na	na	na	na	na	na	0	6
gi|24234699	keratin 19	KRT19	P08727	44065.1	5.05		-0.066807	0.514803	na	na	na	na	-0.654824	0.506615	-0.613331	0.239734	-1.04561	-0.649484	-0.823263	-0.725284	-0.181432	-0.8415	na	na	2.65754	-1.19789	-0.699268	-1.96511	-0.839689	-2.61451	na	-0.22509	-1.21901	1.2939	2.03071	-0.424024	na	na	1.95244	1.46359	na	25	26
gi|45597458	keratin 1B	KRT77	Q7Z794	61650.4	5.63		na	na	na	na	-0.960031	-0.927968	na	na	-0.908949	-0.472466	na	na	na	na	2.43564	-1.70126	na	na	1.63085	-0.990326	0.303219	0.99012	-1.12334	-0.221069	na	na	-0.174525	1.36912	1.39475	0.739955	0.783016	1.26881	na	na	na	18	20
gi|27894337	keratin 20	KRT20	P35900	48456.9	5.52		na	na	na	na	na	na	na	na	0.0741226	0.492901	na	na	na	na	na	na	na	na	na	na	na	na	-0.257267	-0.593634	na	na	na	na	na	na	na	na	na	na	na	4	6
gi|9506669	keratin 24	KRT24	Q2M2I5	55053.4	4.89		na	na	na	na	na	na	na	na	na	na	na	na	na	na	na	na	-0.293324	-0.180032	na	na	0.734671	0.906132	na	na	na	na	na	na	0.76002	0.875716	na	na	na	na	na	6	10
gi|31559829	keratin 25A	KRT25	Q7Z3Z0	49287.4	5		na	na	na	na	na	na	na	na	na	na	na	na	na	na	na	na	na	na	na	na	na	na	-0.167742	-0.765262	-0.574273	0.959987	na	na	na	na	na	na	na	na	na	4	4
gi|31559819	keratin 25C	KRT27	Q7Z3Y8	49792.6	5.06		na	na	-1.0817	-0.212521	na	na	na	na	0.489367	0.00236006	na	na	1.15058	-0.926332	1.13848	-0.813846	na	na	0.656735	1.25981	-1.54949	0.570432	-0.167742	-0.765262	-0.574273	0.959987	-1.07653	1.08973	na	na	0.67292	-1.64054	na	na	na	20	21	0.662211	1	0.978778	0.879071	1.08979
gi|31559823	keratin 25D	KRT28	Q7Z3Y7	50563.9	5.33		na	na	na	na	na	na	na	na	na	na	na	na	na	na	na	na	na	na	na	na	na	na	-0.161299	-0.560984	-0.630642	0.801829	na	na	0.329221	0.484644	na	na	na	na	na	6	6
gi|47132620	keratin 2a	KRT2	P35908	65393.2	8.07		-0.181541	0.737973	0.267927	0.0567994	-1.79453	-0.222447	2.94822	-0.606287	-0.213222	0.133183	-0.403882	1.33369	1.66891	-0.52038	2.14467	-1.8411	-0.5139	-0.11051	0.436887	0.448863	-0.345568	0.810592	-1.45326	-0.532224	-0.749726	0.779132	-0.772543	1.59927	1.51187	0.732369	0.93616	-0.873093	1.04427	1.40128	0.371855	35	35	0.400946	1	1.05589	0.927227	1.20242
gi|17318572	keratin 3	KRT3	P12035	64464.6	6.12		-0.0437237	0.812078	0.723937	0.19323	na	na	na	na	0.163453	0.327587	-0.708352	1.49398	na	na	1.49604	-1.29549	na	na	0.725043	-0.505857	-1.64607	0.538619	-1.13443	-0.149964	0.543108	0.360298	-2.00233	0.197471	0.653073	0.340734	0.797995	-0.669763	na	na	0.234694	25	25	0.446456	1	1.07137	0.889899	1.28984
gi|17318574	keratin 4	KRT4	P19013	57249.8	6.25		na	na	na	na	na	na	na	na	na	na	na	na	na	na	na	na	-0.0724618	-0.800762	na	na	na	na	na	na	-1.34304	-1.92481	-0.128804	0.84676	0.726007	0.891607	na	na	na	na	na	8	10
gi|4557890	keratin 5	KRT5	P13647	62340	7.58		-0.192952	0.918165	0.415649	0.00248764	-1.81033	-1.43393	0.104786	-0.565979	0.0400764	0.437336	-1.32451	0.643041	0.333334	-0.838831	1.3313	-0.8415	na	na	-0.10551	0.510444	-0.432083	0.199006	-0.804794	-0.282396	0.766177	0.392763	-0.683174	0.682804	0.297927	0.284284	0.420281	-0.395189	1.23232	1.08315	0.581058	33	33	0.68878	1	0.984429	0.909692	1.06531
gi|27597104	keratin 5b	KRT78	Q8N1N4	56830.5	5.79		na	na	na	na	na	na	na	na	na	na	na	na	na	na	na	na	na	na	na	na	na	na	na	na	na	na	na	na	na	na	0.494278	-0.296692	na	na	na	2	6
gi|15618995	keratin 6 irs	KRT71	Q3SY84	57213.9	6.27		na	na	na	na	na	na	na	na	na	na	na	na	na	na	na	na	na	na	na	na	na	na	-1.51099	-0.234279	na	na	na	na	na	na	na	na	na	na	na	2	9
gi|28173564	keratin 6 irs3	KRT73	Q86Y46	58886.7	6.93		na	na	na	na	na	na	na	na	na	na	na	na	na	na	na	na	na	na	na	na	-0.229027	0.870373	-1.27688	-0.0595081	na	na	na	na	na	na	na	na	na	na	na	4	6
gi|28173552	keratin 6 irs4	KRT74	Q7RTS7	57829.6	7.59		na	na	na	na	na	na	na	na	0.108341	0.341206	-0.580211	1.23827	na	na	na	na	na	na	na	na	-0.213413	0.881054	-1.27688	-0.0595081	na	na	-0.00160612	0.997806	na	na	1.01566	0.444051	1.41596	1.95817	na	14	17	0.0482348	1	1.24542	1.00235	1.54744
gi|27465517	keratin 6 isoform K6e	KRT6C	P48668	59857.3	8.14		na	na	na	na	na	na	na	na	na	na	na	na	na	na	na	na	na	na	na	na	na	na	na	na	0.85498	0.437874	na	na	na	na	na	na	na	na	na	2	2
gi|5031839	keratin 6A	KRT6A	P02538	59877.2	8.14		-0.181541	0.918165	-0.363796	0.188096	-2.05516	-1.29374	0.203069	-1.46002	-0.245856	0.186245	-1.3686	0.72141	na	na	na	na	na	na	0.339659	-0.258448	na	na	-1.00573	-0.167843	na	na	na	na	-0.249149	0.405033	0.587572	-0.657239	1.17688	1.27835	na	22	22	0.943148	1	0.995507	0.866393	1.14386
gi|5031841	keratin 6B	KRT6B	P04259	59899.2	8.14		na	na	na	na	na	na	na	na	na	na	na	na	0.461421	-0.659264	na	na	na	na	na	na	na	na	-1.02266	-0.181207	0.872951	0.442003	na	na	na	na	na	na	na	na	0.168142	7	7
gi|17505189	keratin 6C	KRT6C	P48668	59857.3	8.14		na	na	na	na	na	na	na	na	na	na	na	na	na	na	1.44578	-1.02944	na	na	na	na	-1.20789	-0.502173	na	na	0.872951	0.442003	-0.248394	0.782101	na	na	na	na	na	na	na	8	8	0.553897	1	1.06745	0.832754	1.36828
gi|32567786	keratin 6L	KRT6L	Q5XKE5	57774.1	6.75		na	na	-0.376887	0.152333	na	na	na	na	na	na	na	na	1.26311	-0.708858	1.63381	-1.45774	na	na	0.456531	-0.322007	-1.95274	0.741828	-1.78711	-0.113995	0.616253	0.471032	na	na	0.55923	0.523434	0.745882	-0.719626	1.06211	1.46359	0.234694	21	23	0.169563	1	1.09463	0.951982	1.25866
gi|67782365	keratin 7	KRT7	P08729	51255.3	5.5		0.331984	0.113203	na	na	-0.980862	-0.0224609	-1.60014	1.85404	-1.01438	-0.0620956	0.797272	0.58007	na	na	0.999473	-0.486722	-0.0724618	-0.800762	1.44885	-2.35685	na	na	-1.45326	-1.09042	-1.19327	-1.75105	na	na	-0.173784	0.145809	-0.93872	0.70783	1.09202	-0.0032689	na	26	26	0.618305	1	0.976431	0.881401	1.08171
gi|4504919	keratin 8	KRT8	P05787	53540.1	5.52		0.119156	0.123105	-0.261883	0.695318	-0.232788	0.0327717	na	na	-0.67472	0.146409	na	na	-2.14117	-1.11226	0.679291	0.114858	na	na	na	na	na	na	-1.58888	-1.26239	-1.24625	-1.56631	0.187498	0.611771	1.20528	0.435948	-0.923666	0.608636	na	na	na	22	24	0.803546	1	1.0118	0.914315	1.11968
gi|125628636	keratin 80 isoform a	KRT80	Q6KB66	50493.8	5.58		na	na	na	na	na	na	na	na	-0.265361	-0.387516	-0.155675	0.836869	na	na	na	na	na	na	0.212518	-1.41434	na	na	na	na	-1.34304	-1.92481	0.181504	0.639937	1.14978	0.481141	-1.29887	0.399859	na	na	na	14	16
gi|55956899	keratin 9	KRT9	P35527	62026.8	5.14		na	na	na	na	na	na	na	na	na	na	na	na	-2.39215	-0.545911	na	na	na	na	0.237723	0.796275	na	na	na	na	na	na	na	na	na	na	na	na	na	na	na	4	6
gi|28372503	keratin protein K6irs	KRT72	Q14CN4	55842.4	6.53		na	na	na	na	na	na	na	na	na	na	-1.97101	0.245062	na	na	na	na	na	na	na	na	na	na	na	na	na	na	-0.701254	1.2435	na	na	na	na	na	na	0.161807	5	5
gi|15431316	keratin, hair, basic, 4	KRT84	Q9NSB2	64854.6	8.01		na	na	na	na	na	na	na	na	na	na	na	na	na	na	na	na	na	na	na	na	na	na	-1.37902	-0.678253	na	na	na	na	na	na	na	na	na	na	na	2	4
gi|46409408	keratinocyte differentiation-associated protein	UNQ467	P60985	8763.5	5.77		na	na	na	na	na	na	na	na	na	na	na	na	na	na	na	na	na	na	na	na	na	na	na	na	na	na	na	na	na	na	na	na	na	na	na	0	4
gi|13699826	kinesin family member 25 isoform 1	KIF25	Q9UIL4	40661.1	8.61		na	na	na	na	na	na	na	na	na	na	na	na	na	na	na	na	na	na	na	na	na	na	na	na	na	na	na	na	na	na	na	na	na	na	na	0	2
gi|5174457	kinetochore associated 2	NDC80	O14777	73866.5	5.48		na	na	na	na	na	na	na	na	na	na	na	na	na	na	na	na	na	na	na	na	na	na	na	na	na	na	0.802452	1.44674	na	na	na	na	na	na	na	2	2
gi|4504893	kininogen 1	KNG1	P01042	69852.9	6.23		na	na	na	na	na	na	na	na	na	na	na	na	na	na	na	na	na	na	na	na	na	na	na	na	na	na	0.652572	0.869997	na	na	na	na	na	na	na	2	2
gi|4885387	L-3-hydroxyacyl-Coenzyme A dehydrogenase, short chain	HADH	Q16836	32802.2	8.38		na	na	na	na	na	na	na	na	na	na	na	na	na	na	na	na	na	na	na	na	na	na	na	na	na	na	na	na	na	na	na	na	na	na	na	0	2
gi|5031857	lactate dehydrogenase A	LDHA	P00338	36534.3	8.46		na	na	na	na	na	na	na	na	-0.607162	0.0871009	0.0414061	0.254442	-1.03566	-0.862842	0.177619	-0.0937865	na	na	-1.1529	0.82823	na	na	-0.199858	-1.18079	na	na	na	na	0.287538	-0.972238	-0.151799	-1.41494	na	na	na	16	17	0.900447	1	0.994243	0.902587	1.09521
gi|4557032	lactate dehydrogenase B	LDHB	P07195	36484.1	5.72		na	na	na	na	na	na	na	na	na	na	na	na	na	na	na	na	na	na	na	na	na	na	na	na	na	na	na	na	na	na	na	na	na	na	na	0	2
gi|27436946	lamin A/C isoform 1 precursor	LMNA	P02545	74094.7	6.57		0.683289	0.296691	1.30404	0.977586	0.312012	-0.201151	-1.88308	-0.370541	0.149633	-0.466434	na	na	0.591435	-0.981255	0.0500077	-0.511475	na	na	-0.412571	0.43811	0.364975	1.38709	0.189747	-0.127516	0.298649	0.320114	-1.62944	0.68641	1.21149	-0.102657	0.400403	1.74517	na	na	na	28	30	0.182824	1	1.02808	0.986231	1.0717
gi|5031875	lamin A/C isoform 2	LMNA	P02545	74094.7	6.57		na	na	na	na	0.352873	-0.142186	na	na	-0.127631	-0.113212	1.309	0.380784	na	na	na	na	na	na	na	na	na	na	na	na	na	na	na	na	na	na	na	na	0.9156	0.320242	na	8	9
gi|27436951	lamin B2	LMNB2	Q03252	67647.5	5.29		na	na	na	na	na	na	na	na	na	na	na	na	na	na	na	na	na	na	na	na	na	na	na	na	na	na	1.52344	0.488902	na	na	na	na	na	na	na	2	6
gi|38045910	laminin alpha 3 subunit isoform 1	LAMA3	Q16787	362901	6.88		na	na	na	na	na	na	na	na	na	na	na	na	na	na	na	na	na	na	na	na	na	na	na	na	na	na	na	na	na	na	na	na	na	na	na	0	2
gi|5174445	lanthionine synthetase C-like protein 1	PRO0132	O43813	45253.6	7.86		na	na	na	na	na	na	na	na	na	na	na	na	na	na	na	na	na	na	na	na	na	na	na	na	na	na	na	na	na	na	na	na	na	na	na	0	2
gi|24308207	leucine rich repeat containing 47	LRRC47	Q8N1G4	63302.7	8.56		na	na	na	na	na	na	0.955056	-0.555769	na	na	na	na	na	na	na	na	na	na	na	na	na	na	na	na	na	na	na	na	na	na	na	na	na	na	na	2	2
gi|5453710	LIM and SH3 protein 1	LASP1	Q14847	29698.2	6.61		na	na	na	na	na	na	na	na	na	na	na	na	na	na	na	na	na	na	na	na	na	na	na	na	na	na	na	na	na	na	na	na	na	na	na	0	2
gi|5031887	LIM domain containing preferred translocation partner in lipoma	LPP	Q93052	65703.8	7.18		na	na	na	na	na	na	na	na	na	na	na	na	na	na	na	na	na	na	na	na	na	na	na	na	na	na	na	na	na	na	na	na	na	na	na	0	2
gi|34878695	limkain b1	LKAP	Q9Y4F3	192576	8.14		na	na	na	na	na	na	na	na	na	na	na	na	na	na	na	na	na	na	na	na	na	na	na	na	na	na	0.635202	-1.65371	na	na	na	na	na	na	na	2	2
gi|4504965	L-plastin isoform 5	LCP1	P13796	70113.8	5.2		na	na	na	na	na	na	na	na	na	na	na	na	0.0827151	1.09309	na	na	na	na	na	na	na	na	na	na	na	na	na	na	na	na	na	na	na	na	na	2	6
gi|4505047	lumican precursor	LUM	P51884	36637.9	6.17		-0.0205944	-0.98458	0.812608	0.777392	0.49425	-0.211809	-2.2411	-0.196663	-0.723432	-0.313825	0.987124	0.33973	0.435652	-0.0937906	-0.605026	-0.400155	0.471094	1.08646	-1.1529	0.852395	0.678382	-0.025076	0.947532	0.145986	0.147813	-0.252572	1.13394	-0.0334553	0.548301	-0.166149	0.354508	0.429288	0.185574	-1.94033	-0.0337441	35	35	0.129881	1	1.03624	0.989049	1.08569
gi|42789729	lymphoid-restricted membrane protein	LRMP	Q12912	62069.1	5.62		na	na	na	na	na	na	na	na	na	na	na	na	na	na	na	na	na	na	na	na	na	na	na	na	na	na	na	na	na	na	-3.91387	-0.453598	na	na	na	2	4
gi|20127486	mannose 6 phosphate receptor binding protein 1	M6PRBP1	O60664	47017.9	5.3		na	na	na	na	na	na	na	na	na	na	na	na	na	na	0.737364	0.291475	na	na	na	na	na	na	na	na	na	na	na	na	na	na	-0.0420726	-0.375605	na	na	na	4	7
gi|16933567	mel transforming oncogene	RAB8A	P61006	23328	9.15		na	na	na	na	na	na	na	na	na	na	na	na	na	na	na	na	na	na	na	na	na	na	na	na	na	na	na	na	na	na	na	na	na	na	na	0	2
gi|13699868	methylenetetrahydrofolate dehydrogenase 1	MTHFD1	P11586	101364	6.94		na	na	na	na	na	na	na	na	na	na	na	na	na	na	na	na	na	na	na	na	na	na	na	na	na	na	na	na	na	na	na	na	na	na	na	0	2
gi|23111005	microfibrillar-associated protein 4	MFAP4	P55083	26445.6	5.21		na	na	na	na	na	na	na	na	na	na	na	na	na	na	na	na	na	na	na	na	na	na	na	na	na	na	-1.34426	-0.319628	na	na	na	na	na	na	na	2	4
gi|25777732	mitochondrial aldehyde dehydrogenase 2 precursor	ALDH2	P05091	54410.5	5.69		na	na	na	na	na	na	na	na	na	na	na	na	na	na	na	na	na	na	na	na	na	na	na	na	na	na	0.338069	-0.931456	na	na	na	na	na	na	na	2	2
gi|21735621	mitochondrial malate dehydrogenase precursor	MDH2	P40926	32979.4	8.54		na	na	na	na	na	na	na	na	na	na	na	na	na	na	0.173797	-0.481198	na	na	na	na	na	na	0.182943	0.0467636	na	na	na	na	na	na	-0.0420726	0.176069	na	na	na	6	10	0.646902	1	1.02025	0.917772	1.13418
gi|4505257	moesin	MSN	P26038	67646.8	6.09		na	na	na	na	na	na	na	na	0.445955	0.0218197	na	na	na	na	-0.164175	0.111606	na	na	0.0696862	2.21011	na	na	na	na	0.872951	na	na	na	na	na	na	na	na	na	na	7	10
gi|5453740	myosin regulatory light chain MRCL3	MYL12A	P19105	19650.5	4.67		na	na	na	na	na	na	na	na	na	na	na	na	na	na	na	na	na	na	na	na	na	na	na	na	na	na	na	na	na	na	na	na	na	na	na	0	2
gi|29568111	myosin regulatory light polypeptide 9 isoform a	MYL9	P24844	19683.4	4.8		na	na	na	na	na	na	na	na	na	na	na	na	na	na	na	na	na	na	na	na	na	na	na	na	na	na	na	na	na	na	na	na	na	na	na	0	2
gi|33563340	myosin, heavy polypeptide 14	MYH14	Q7Z406	227732	5.76		na	na	na	na	na	na	na	na	na	na	na	na	na	na	0.334123	-0.425499	na	na	0.663529	-0.0880281	na	na	na	na	na	na	na	na	na	na	na	na	na	na	na	4	4
gi|12667788	myosin, heavy polypeptide 9, non-muscle	MYH9	P35579	226261	5.5		na	na	na	na	0.781632	-0.306875	na	na	1.22475	-0.502543	na	na	na	na	na	na	na	na	0.913617	0.353291	na	na	-1.04517	1.1036	0.520837	1.02713	-0.128804	0.488902	0.0393382	0.903577	na	na	na	na	na	14	22	0.0140546	1	1.13075	1.03057	1.24067
gi|21361181	Na+/K+ -ATPase alpha 1 subunit isoform a proprotein	ATP1A1	P05023	112352	5.29		na	na	na	na	na	na	na	na	na	na	na	na	na	na	na	na	na	na	na	na	na	na	na	na	na	na	na	na	-0.605913	-0.160429	na	na	na	na	na	2	4
gi|4502271	Na+/K+ -ATPase alpha 2 subunit proprotein	ATP1A2	P50993	111721	5.43		na	na	na	na	na	na	na	na	na	na	na	na	na	na	na	na	na	na	na	na	na	na	na	na	na	na	na	na	-0.605913	-0.160429	na	na	na	na	na	2	6
gi|37577153	Na+/K+ -ATPase alpha 4 subunit isoform 1	ATP1A4	Q13733	114093	6.23		na	na	na	na	na	na	na	na	na	na	na	na	na	na	na	na	na	na	na	na	na	na	na	na	na	na	na	na	na	na	na	na	na	na	na	0	2
gi|4758768	NADH dehydrogenase (ubiquinone) 1 alpha subcomplex, 10, 42kDa precursor	NDUFA10	O95299	37123.9	6.87		na	na	na	na	na	na	na	na	na	na	na	na	na	na	na	na	na	na	na	na	na	na	na	na	na	na	na	na	na	na	na	na	na	na	na	0	2
gi|33519475	NADH dehydrogenase (ubiquinone) Fe-S protein 1, 75kDa precursor	NDUFS1	P28331	76926.1	5.42		na	na	na	na	na	na	na	na	na	na	na	na	na	na	na	na	na	na	na	na	na	na	na	na	na	na	na	na	na	na	na	na	na	na	na	0	2
gi|20149568	NADH dehydrogenase (ubiquinone) flavoprotein 1, 51kDa	NDUFV1	P49821	48474.5	7.53		na	na	na	na	na	na	na	na	na	na	na	na	na	na	na	na	na	na	na	na	na	na	na	na	na	na	na	na	na	na	na	na	na	na	na	0	2
gi|5453760	neural precursor cell expressed, developmentally down-regulated 8	NEDD8	Q15843	8554.67	6.58		na	na	na	na	na	na	na	na	na	na	na	na	na	na	na	na	na	na	na	na	na	na	na	na	na	na	na	na	na	na	na	na	na	na	na	0	4
gi|4885513	neurofilament 3 (150kDa medium)	NEFM	Q4QRK6	102415	4.9		na	na	na	na	na	na	0.0966507	-0.16557	na	na	na	na	na	na	na	na	na	na	na	na	na	na	0.662861	0.671639	na	na	na	na	na	na	na	na	na	na	na	4	4
gi|32483416	neurofilament, heavy polypeptide 200kDa	NEFH	P12036	112411	5.99		na	na	na	na	na	na	na	na	na	na	1.14475	0.443686	na	na	na	na	na	na	na	na	-0.26623	-0.0509236	0.265072	0.639624	na	na	na	na	na	na	na	na	na	na	na	6	10
gi|5453762	neurofilament, light polypeptide 68kDa	NEFL	P07196	61348.2	4.64		na	na	na	na	na	na	0.0966507	-0.16557	na	na	na	na	na	na	na	na	na	na	na	na	0.545171	0.340058	0.662861	0.671639	na	na	na	na	na	na	na	na	na	na	na	6	10
gi|4505409	non-metastatic cells 2, protein (NM23B) expressed in	NME2	P22392	17286.9	8.52		na	na	na	na	na	na	na	na	na	na	na	na	na	na	na	na	na	na	na	na	na	na	na	na	na	na	na	na	na	na	na	na	na	na	na	0	2
gi|56699488	nuclear receptor co-repressor 2	NCOR2	Q9Y618	274635	7.21		na	na	na	na	na	na	na	na	na	na	na	na	na	na	na	na	na	na	na	na	na	na	na	na	na	na	na	na	na	na	na	na	na	na	na	0	2
gi|20070228	nucleobindin 1	NUCB1	Q02818	51114.6	5.09		na	na	na	na	na	na	na	na	na	na	na	na	na	na	na	na	na	na	na	na	na	na	na	na	na	na	na	na	na	na	na	na	na	na	na	0	1
gi|52317170	olfactory receptor, family 1, subfamily L, member 6	OR1L6	Q8NGR2	39488.7	9.6		na	na	na	na	na	na	na	na	na	na	na	na	na	na	na	na	na	na	na	na	na	na	na	na	na	na	na	na	na	na	na	na	na	na	na	0	2
gi|9257232	orosomucoid 1 precursor	ORM1	P02763	21546.6	5		na	na	na	na	na	na	na	na	na	na	na	na	na	na	na	na	na	na	-0.502148	1.08229	na	na	0.69224	2.29156	na	na	1.43257	-0.946288	na	na	na	na	-1.16637	-0.543959	na	8	10	0.127385	1	1.28174	0.912836	1.79974
gi|4505529	orosomucoid 2	ORM2	P19652	21637.5	5.12		na	na	na	na	na	na	na	na	na	na	na	na	na	na	-0.814389	2.10066	na	na	na	na	na	na	na	na	na	na	0.0410231	-1.47886	na	na	na	na	na	na	na	4	4
gi|7661704	osteoglycin preproprotein	OGN	P20774	31714.5	5.22		0.806934	-1.77576	na	na	1.75737	0.287913	na	na	-0.000554037	-0.887274	1.12099	-0.729666	0.248985	0.562075	-1.5431	-0.0536206	0.535324	1.46404	-2.50897	1.97171	3.15163	-0.144574	1.74577	-0.100433	-0.656425	-0.516698	2.68365	-1.26953	1.10093	-2.45774	0.119573	1.38689	-1.43564	-4.46939	0.0447965	31	33	0.655253	1	0.971328	0.85088	1.10883
gi|10863927	peptidylprolyl isomerase A isoform 1	PPIA	P62937	17869.8	7.82		1.10916	0.583484	0.848671	0.442076	-0.472201	-0.808862	na	na	0.156539	0.36853	na	na	-0.136794	-0.0659249	0.298279	-0.422692	na	na	0.0696862	0.339358	na	na	0.258187	0.13168	0.251299	0.602405	-1.41312	0.563251	na	na	0.443635	-0.427701	-0.806304	-0.196462	na	24	26	0.799079	1	0.99093	0.920709	1.06651
gi|56847632	peptidylprolyl isomerase A-like	PPIA	A8K220	18000.9	7.68		na	na	na	na	na	na	na	na	na	na	na	na	na	na	na	na	na	na	na	na	na	na	na	na	na	na	na	na	na	na	na	na	na	na	na	0	1
gi|4758950	peptidylprolyl isomerase B precursor	PPIB	P23284	20276.6	9.25		na	na	na	na	na	na	na	na	na	na	na	na	na	na	na	na	na	na	na	na	na	na	na	na	na	na	na	na	na	na	na	na	na	na	na	0	2
gi|5453834	periostin, osteoblast specific factor	POSTN	Q15063	90904.9	7.35		0.919349	0.0255385	na	na	na	na	0.505537	-0.907947	1.06481	-0.363044	na	na	1.13197	0.032803	0.204495	0.294891	na	na	0.423828	0.150055	1.23759	0.51656	0.162573	-0.528101	-0.177856	-0.70309	0.229779	0.147767	na	na	0.507924	0.894914	na	na	-1.26154	23	27	0.533974	1	1.02055	0.953065	1.09281
gi|21264345	peripherin	PRPH	P41219	53618.4	5.37		na	na	na	na	na	na	na	na	na	na	na	na	na	na	na	na	na	na	na	na	na	na	0.758836	0.117418	na	na	na	na	na	na	0.233254	-0.414715	0.535211	0.366773	na	6	6
gi|45439327	periplakin	PPL	O60437	204554	5.46		na	na	na	na	na	na	na	na	na	na	na	na	na	na	na	na	na	na	na	na	na	na	na	na	na	na	na	na	na	na	na	na	na	na	na	0	8
gi|4505591	peroxiredoxin 1	PRDX1	Q06830	22096.3	8.27		na	na	na	na	0.717937	-0.264812	na	na	-0.193566	0.873273	na	na	na	na	-0.481165	1.07682	na	na	-0.304361	-0.237973	na	na	na	na	na	na	-0.147712	0.349817	0.200067	-1.12599	0.407015	0.176069	na	na	na	14	16
gi|32189392	peroxiredoxin 2 isoform a	PRDX2	P32119	21747.2	5.67		na	na	na	na	-0.00417366	0.207349	-0.322847	-0.710607	-1.15814	0.199577	0.493283	-0.604712	0.316398	0.172312	-0.174539	0.788047	na	na	-0.0696962	-1.76521	na	na	na	na	na	na	0.536322	-0.476939	0.200067	-1.12599	-1.61811	-0.479395	-0.534743	0.079391	na	22	26	0.0797317	1	0.915677	0.828875	1.01157
gi|6912238	peroxiredoxin 5 precursor, isoform a	PRDX5	P30044	17020	6.73		na	na	na	na	na	na	na	na	-0.723432	-1.48266	na	na	na	na	na	na	na	na	na	na	na	na	na	na	na	na	na	na	na	na	0.220761	-0.388667	na	na	-0.051035	5	9
gi|4758638	peroxiredoxin 6	PRDX6	P30041	24888.2	6.02		na	na	na	na	na	na	na	na	0.695721	1.3717	0.374099	-0.0356365	0.14884	-0.203778	-0.215686	1.63344	na	na	-0.573919	-0.181769	na	na	0.271963	0.252282	0.520837	0.159783	1.70378	-0.711716	1.39475	-0.108482	-0.140722	0.0774058	na	na	na	20	22	0.693619	1	0.965445	0.799505	1.16583
gi|70995211	peroxisomal enoyl-coenzyme A hydratase-like protein	ECH1	Q13011	32185.3	5.99		na	na	na	na	na	na	na	na	na	na	na	na	na	na	na	na	na	na	na	na	na	na	na	na	na	na	na	na	na	na	na	na	na	na	na	0	2
gi|63055049	phosphoglucomutase 2	PGM2	Q96G03	68109.4	6.29		na	na	na	na	na	na	na	na	na	na	na	na	na	na	na	na	na	na	na	na	na	na	na	na	na	na	na	na	na	na	na	na	na	na	na	0	7
gi|23308577	phosphoglycerate dehydrogenase	PHGDH	O43175	56483.4	6.31		na	na	na	na	na	na	na	na	na	na	na	na	na	na	na	na	na	na	na	na	na	na	na	na	na	na	na	na	na	na	na	na	na	na	na	0	4
gi|4505763	phosphoglycerate kinase 1	PGK1	P00558	44455.1	8.3		na	na	na	na	-0.551584	-0.333013	na	na	-0.600987	-0.226804	na	na	-0.88238	-0.408272	-0.055192	-0.527885	na	na	0.934956	0.229899	na	na	0.334324	0.160338	0.667591	-0.211271	na	na	na	na	0.351256	-0.0473445	-0.652646	-1.39984	na	18	27
gi|4505753	phosphoglycerate mutase 1 (brain)	hCG_2015138	P18669	28654.8	6.75		na	na	na	na	na	na	na	na	na	na	na	na	na	na	na	na	na	na	na	na	na	na	0.34129	0.276787	na	na	na	na	na	na	na	na	na	na	na	2	2	0.271247	1	0.970328	0.917451	1.02625
gi|5453539	phosphoribosylaminoimidazole carboxylase	PAICS	P22234	46918.1	7.09		na	na	na	na	na	na	na	na	na	na	na	na	na	na	na	na	na	na	na	na	na	na	na	na	na	na	na	na	na	na	na	na	na	na	na	0	2
gi|10863955	phosphoserine aminotransferase isoform 2	PSAT1	Q9Y617	40396.8	7.56		na	na	na	na	na	na	na	na	na	na	na	na	na	na	na	na	na	na	na	na	na	na	na	na	na	na	na	na	na	na	na	na	na	na	na	0	2
gi|53729344	plakophilin 1 isoform 1a	PKP1	Q14CA0	80445.4	9.18		na	na	na	na	na	na	na	na	na	na	na	na	2.28379	-0.61757	0.443969	0.183821	na	na	0.476241	1.17433	na	na	-0.651353	-0.609872	na	na	0.145784	1.76199	na	na	na	na	-0.538863	0.569837	na	12	14	0.552131	1	1.03871	0.899572	1.19937
gi|53729346	plakophilin 1 isoform 1b	PKP1	Q13835	82807.8	9.29		na	na	na	na	na	na	na	na	1.07272	0.888063	na	na	na	na	na	na	na	na	na	na	na	na	na	na	na	na	na	na	na	na	0.271035	1.97344	na	na	na	4	4
gi|6005830	plakophilin 3	PKP3	Q9Y446	87029	9.39		na	na	na	na	na	na	na	na	na	na	na	na	na	na	na	na	na	na	na	na	na	na	na	na	na	na	na	na	na	na	na	na	na	na	na	0	4
gi|4505897	plastin 1	PLS1	Q14651	70209.3	5.28		na	na	na	na	na	na	na	na	na	na	na	na	na	na	na	na	na	na	na	na	na	na	na	na	na	na	na	na	na	na	na	na	na	na	-0.741492	1	3
gi|7549809	plastin 3	PLS3	P13797	70766.2	5.41		na	na	na	na	na	na	na	na	0.142733	0.119984	na	na	na	na	na	na	na	na	na	na	na	na	na	na	na	na	na	na	na	na	na	na	na	na	na	2	8
gi|47607492	plectin 1 isoform 1	PLEC1	Q15149	531466	5.74		na	na	na	na	na	na	na	na	na	na	na	na	na	na	na	na	na	na	na	na	na	na	na	na	na	na	na	na	0.788536	-0.598364	na	na	na	na	na	2	2
gi|41322923	plectin 1 isoform 11	PLEC1	Q15149	531466	5.74		-0.0321648	0.241134	na	na	na	na	na	na	na	na	na	na	na	na	na	na	na	na	na	na	na	na	na	na	na	na	na	na	na	na	na	na	na	na	na	2	2
gi|41322908	plectin 1 isoform 3	PLEC1	Q15149	531466	5.74		na	na	na	na	na	na	na	na	na	na	na	na	na	na	na	na	na	na	na	na	na	na	na	na	-0.313879	0.148321	na	na	na	na	na	na	na	na	na	2	2
gi|41322916	plectin 1 isoform 6	PLEC1	Q15149	531466	5.74		na	na	na	na	na	na	na	na	0.170374	0.119984	na	na	na	na	0.941588	0.144254	na	na	0.301222	0.322021	na	na	-0.314167	-0.658246	na	na	na	na	na	na	na	na	na	na	na	8	8	0.186855	1	1.04516	0.973146	1.12251
gi|4505937	polymerase (DNA directed), gamma	POLG	P54098	139473	6.46		na	na	na	na	na	na	na	na	na	na	na	na	na	na	na	na	na	na	na	na	na	na	na	na	na	na	na	na	na	na	na	na	na	na	na	0	1
gi|42734430	polymerase I and transcript release factor	PTRF	Q6NZI2	43449.8	5.51		na	na	na	na	na	na	na	na	na	na	na	na	na	na	na	na	na	na	na	na	na	na	na	na	na	na	na	na	na	na	na	na	na	na	na	0	6
gi|4506243	polypyrimidine tract-binding protein 1 isoform a	PTBP1	P26599	57185.6	9.22		na	na	na	na	na	na	na	na	na	na	na	na	na	na	na	na	na	na	na	na	na	na	na	na	na	na	na	na	na	na	na	na	na	na	na	0	8
gi|89024829	PREDICTED: hypothetical protein LOC256355			36466	10.43		na	na	na	na	na	na	na	na	na	na	na	na	na	na	na	na	na	na	na	na	na	na	na	na	na	na	na	na	na	na	na	na	na	na	na	0	4
gi|89077052	PREDICTED: hypothetical protein LOC441426			16738	10.24		na	na	na	na	na	na	na	na	na	na	na	na	na	na	na	na	na	na	na	na	na	na	na	na	na	na	2.4764	0.400648	na	na	na	na	na	na	na	2	2
gi|51470873	PREDICTED: hypothetical protein XP_374880			26003	4.95		na	na	na	na	na	na	na	na	na	na	na	na	na	na	na	na	na	na	na	na	na	na	na	na	na	na	na	na	na	na	na	na	na	na	na	0	6
gi|89034163	PREDICTED: hypothetical protein XP_938379			30509			na	na	na	na	na	na	na	na	na	na	na	na	na	na	na	na	na	na	na	na	na	na	na	na	na	na	na	na	na	na	na	na	na	na	na	0	2
gi|89058917	PREDICTED: similar to 40S ribosomal protein S10			34162	10.63		na	na	na	na	na	na	na	na	na	na	na	na	na	na	na	na	na	na	na	na	na	na	na	na	na	na	na	na	na	na	na	na	na	na	na	0	2
gi|51474392	PREDICTED: similar to 40S ribosomal protein S16			34725	9.8		na	na	na	na	na	na	na	na	na	na	na	na	na	na	na	na	na	na	na	na	na	na	na	na	na	na	na	na	na	na	na	na	na	na	na	0	2
gi|89037231	PREDICTED: similar to actin-like protein			50082	5.79		na	na	na	na	na	na	na	na	na	na	na	na	na	na	na	na	na	na	na	na	na	na	na	na	-0.454912	-0.491119	na	na	-1.21042	-0.426658	na	na	na	na	na	4	4
gi|89058406	PREDICTED: similar to actin-like protein			49955	5.61		na	na	na	na	na	na	na	na	na	na	na	na	na	na	na	na	na	na	na	na	na	na	-1.04517	0.930447	-0.454912	-0.491119	0.0987871	-0.588605	na	na	0.00118442	0.593506	na	na	na	8	8
gi|89061898	PREDICTED: similar to Aldo-keto reductase family 1 member C1 (20-alpha-hydroxysteroid dehydrogenase) (20-alpha-HSD) (Trans-1,2-dihydrobenzene-1,2-diol dehydrogenase) (High-affinity hepatic bile acid-binding protein) (HBAB) (Chlordecone reductase hom			36624	9.27		na	na	na	na	na	na	na	na	na	na	na	na	na	na	na	na	na	na	na	na	na	na	na	na	na	na	na	na	na	na	na	na	na	na	na	0	2
gi|41151578	PREDICTED: similar to ATP-dependent DNA helicase II, 70 kDa subunit (Lupus Ku autoantigen protein p70) (Ku70) (70 kDa subunit of Ku antigen) (Thyroid-lupus autoantigen) (TLAA) (CTC box binding factor 75 kDa subunit) (CTCBF) (CTC75) isoform 1 [Homo s			61595	8.58		na	na	na	na	na	na	na	na	na	na	na	na	na	na	na	na	na	na	na	na	na	na	na	na	na	na	na	na	na	na	na	na	na	na	na	0	2
gi|89060335	PREDICTED: similar to ATP-dependent DNA helicase II, 70 kDa subunit (Lupus Ku autoantigen protein p70) (Ku70) (70 kDa subunit of Ku antigen) (Thyroid-lupus autoantigen) (TLAA) (CTC box binding factor 75 kDa subunit) (CTCBF) (CTC75) isoform 2 [Homo s			56725			na	na	na	na	na	na	na	na	na	na	na	na	na	na	na	na	na	na	na	na	na	na	na	na	na	na	na	na	na	na	na	na	na	na	na	0	2
gi|89025412	PREDICTED: similar to Elongation factor 1-gamma (EF-1-gamma) (eEF-1B gamma) isoform 9			38903	11.14		na	na	na	na	na	na	na	na	na	na	na	na	na	na	na	na	na	na	na	na	na	na	na	na	na	na	na	na	na	na	na	na	na	na	na	0	2
gi|89028962	PREDICTED: similar to epiplakin 1			336901	5.58		na	na	na	na	na	na	na	na	1.79868	0.527866	na	na	0.115714	0.760339	na	na	na	na	-0.595824	0.562009	na	na	-0.63341	-0.846809	na	na	0.751685	0.236175	0.898362	0.187043	-0.021961	-0.707195	na	na	0.323662	15	21	0.0959093	1	1.05324	0.989051	1.12159
gi|89028315	PREDICTED: similar to epiplakin 1			277519	5.68		na	na	na	na	na	na	na	na	na	na	na	na	na	na	-1.15182	-0.0598288	na	na	na	na	na	na	na	na	na	na	na	na	na	na	na	na	na	na	na	2	4
gi|88953440	PREDICTED: similar to eukaryotic translation elongation factor 1 alpha 2 isoform 1			28814	8.51		na	na	na	na	na	na	na	na	na	na	na	na	na	na	na	na	na	na	na	na	na	na	na	na	na	na	-0.26659	0.352963	na	na	na	na	na	na	na	2	2
gi|89031051	PREDICTED: similar to Glutamate dehydrogenase 1, mitochondrial precursor (GDH) (Memory-related protein 2) (MRG-2)			12541	7.82		na	na	na	na	na	na	na	na	na	na	na	na	na	na	na	na	na	na	na	na	0.461482	1.15017	na	na	na	na	na	na	na	na	na	na	na	na	na	2	2
gi|88953883	PREDICTED: similar to Heterogeneous nuclear ribonucleoprotein A1 (Helix-destabilizing protein) (Single-strand binding protein) (hnRNP core protein A1) (HDP-1) (Topoisomerase-inhibitor suppressed)	LOC645691		35525	8.97		na	na	na	na	na	na	na	na	na	na	na	na	na	na	na	na	na	na	na	na	na	na	na	na	na	na	na	na	na	na	na	na	na	na	na	0	2
gi|89047119	PREDICTED: similar to Heterogeneous nuclear ribonucleoprotein A1 (Helix-destabilizing protein) (Single-strand binding protein) (hnRNP core protein A1) (HDP-1) (Topoisomerase-inhibitor suppressed)			26463	9.36		na	na	na	na	na	na	na	na	na	na	na	na	na	na	na	na	na	na	na	na	na	na	na	na	na	na	na	na	na	na	na	na	na	na	na	0	2
gi|89037933	PREDICTED: similar to Ig alpha-1 chain C region isoform 1			30679	6.64		na	na	na	na	0.58809	0.156132	na	na	na	na	na	na	na	na	na	na	na	na	na	na	na	na	na	na	na	na	na	na	na	na	na	na	na	na	na	2	4
gi|89037890	PREDICTED: similar to Ig gamma-1 chain C region			69760	7.22		na	na	na	na	-0.104283	0.548509	na	na	2.12346	0.409728	0.359453	-0.43509	0.0662627	2.15623	0.386571	1.11511	na	na	0.288466	1.03932	1.43322	0.255739	2.12996	1.3513	-0.753922	0.38869	-0.117948	-1.66062	0.0343954	-0.365514	-0.775759	0.451445	na	na	-0.211512	25	25	0.0780021	1	1.08053	0.990671	1.17853
gi|89061564	PREDICTED: similar to Ig gamma-2 chain C region			46100	8.61		-0.618485	0.575774	-0.270856	-0.0944613	0.162159	0.524338	na	na	2.98992	1.54109	na	na	-0.240528	2.61201	na	na	na	na	0.339659	0.12059	na	na	1.50741	1.11538	na	na	0.463355	-0.415686	na	na	na	na	na	na	na	16	16	0.0138636	1	1.122	1.02739	1.22531
gi|89061568	PREDICTED: similar to Ig gamma-2 chain C region			40596	8.66		-0.124316	0.939845	na	na	-0.24245	0.512289	na	na	na	na	0.311027	-0.0291139	0.274203	2.39032	0.553194	0.976636	na	na	0.616134	na	1.31269	0.718147	1.02459	0.987443	-0.737116	0.542496	-1.18833	-0.857832	-0.145236	-0.278444	na	na	-0.636573	0.487891	-0.265972	24	25	0.0773897	1	1.10134	0.98798	1.22772
gi|89062143	PREDICTED: similar to Ig gamma-4 chain C region			52047	5.76		na	na	0.475312	-0.0559553	-0.264076	0.591048	na	na	2.17914	-0.163938	na	na	na	na	na	na	na	na	0.131353	0.848355	na	na	2.60763	1.30805	-1.20087	1.37717	-0.901956	-0.882621	na	na	na	na	na	na	na	14	14
gi|89037912	PREDICTED: similar to Ig heavy chain V-III region VH26 precursor			21468	9.06		na	na	na	na	na	na	na	na	na	na	na	na	na	na	na	na	na	na	na	na	na	na	na	na	na	na	na	na	na	na	na	na	na	na	na	0	2
gi|89042551	PREDICTED: similar to keratin 17 isoform 1			20752			na	na	na	na	na	na	na	na	na	na	na	na	na	na	na	na	na	na	na	na	na	na	-1.05079	-3.76752	na	na	na	na	na	na	na	na	na	na	na	2	2
gi|89041314	PREDICTED: similar to keratin 17 isoform 3			21722	4.96		na	na	na	na	na	na	na	na	na	na	na	na	na	na	1.74697	-2.29226	na	na	na	na	na	na	na	na	na	na	na	na	na	na	na	na	na	na	na	2	2
gi|89041273	PREDICTED: similar to Keratin, type I cytoskeletal 16 (Cytokeratin-16) (CK-16) (Keratin-16) (K16)			15873	5.39		na	na	na	na	na	na	na	na	na	na	na	na	na	na	na	na	na	na	2.48721	-1.169	na	na	na	na	na	na	na	na	na	na	na	na	na	na	na	2	2
gi|89035518	PREDICTED: similar to Keratin, type II cytoskeletal 2 oral (Cytokeratin-2P) (K2P) (CK 2P)			38824	9.12		na	na	na	na	na	na	na	na	na	na	na	na	na	na	na	na	na	na	na	na	na	na	-0.389258	0.0654989	na	na	na	na	0.653073	0.340734	na	na	na	na	na	4	6
gi|88988823	PREDICTED: similar to Keratin, type II cytoskeletal 8 (Cytokeratin-8) (CK-8) (Keraton-8) (K8)			24179	5.47		na	na	na	na	-0.622559	-0.847237	na	na	na	na	na	na	na	na	na	na	na	na	na	na	na	na	na	na	na	na	na	na	1.10701	0.672324	na	na	na	na	na	4	6
gi|89028048	PREDICTED: similar to Keratin, type II cytoskeletal 8 (Cytokeratin-8) (CK-8) (Keraton-8) (K8) isoform 1			52769	5.09		na	na	-0.261883	0.695318	na	na	na	na	na	na	na	na	na	na	na	na	-0.0724618	-0.800762	na	na	na	na	na	na	-1.24625	-1.56631	na	na	1.20528	0.435948	na	na	na	na	na	8	8
gi|89028052	PREDICTED: similar to Keratin, type II cytoskeletal 8 (Cytokeratin-8) (CK-8) (Keraton-8) (K8) isoform 3			35909	4.97		na	na	na	na	na	na	na	na	na	na	na	na	na	na	na	na	na	na	na	na	na	na	na	na	na	na	na	na	na	na	na	na	na	na	na	0	2
gi|89028056	PREDICTED: similar to Keratin, type II cytoskeletal 8 (Cytokeratin-8) (CK-8) (Keraton-8) (K8) isoform 5			51203	5.19		na	na	na	na	na	na	na	na	na	na	na	na	na	na	na	na	na	na	na	na	na	na	na	na	na	na	0.187498	0.611771	na	na	na	na	na	na	na	2	2
gi|89025423	PREDICTED: similar to monoacylglycerol O-acyltransferase 2			38157	10.19		na	na	na	na	na	na	na	na	na	na	na	na	na	na	na	na	na	na	na	na	na	na	na	na	na	na	na	na	na	na	na	na	na	na	na	0	2
gi|89064523	PREDICTED: similar to plakophilin 1 isoform 1a			72433	9.01		na	na	na	na	na	na	na	na	na	na	na	na	na	na	na	na	na	na	na	na	na	na	na	na	na	na	na	na	1.1929	0.672324	na	na	na	na	na	2	2
gi|88953685	PREDICTED: similar to Prostate, ovary, testis expressed protein on chromosome 2			129549	5.72		na	na	na	na	na	na	na	na	na	na	na	na	na	na	na	na	na	na	-0.217476	-0.0818907	na	na	na	na	-0.454912	-0.491119	na	na	-1.21042	-0.426658	na	na	-0.151445	0.42034	na	8	8
gi|88953559	PREDICTED: similar to Prostate, ovary, testis expressed protein on chromosome 2 isoform 1			135093	5.83		0.944479	0.356882	-0.420197	0.940455	na	na	na	na	na	na	na	na	na	na	na	na	na	na	na	na	na	na	-0.651353	1.29577	0.621928	1.04654	0.0582398	-0.22957	-0.575279	0.00706326	na	na	na	na	-0.553424	13	13
gi|88953571	PREDICTED: similar to Prostate, ovary, testis expressed protein on chromosome 2 isoform 2			135075	5.83		na	na	na	na	na	na	na	na	na	na	na	na	na	na	na	na	na	na	na	na	na	na	-0.639396	1.3389	-0.454912	-0.491119	0.0582398	-0.22957	-0.865423	0.0100818	na	na	na	na	na	8	8
gi|51458539	PREDICTED: similar to ribosomal protein S2 isoform 1			33572	9.97		na	na	na	na	na	na	na	na	na	na	na	na	na	na	na	na	na	na	na	na	na	na	na	na	na	na	na	na	na	na	na	na	na	na	na	0	2
gi|88954948	PREDICTED: similar to ribosomal protein S2 isoform 1			35248	10.09		na	na	na	na	na	na	na	na	na	na	na	na	na	na	na	na	na	na	na	na	na	na	na	na	na	na	-1.0201	-0.641531	na	na	na	na	na	na	na	2	2
gi|37545481	PREDICTED: similar to telomeric repeat binding factor 1 isoform 2			52827	8.46		na	na	na	na	na	na	na	na	na	na	na	na	na	na	na	na	na	na	na	na	na	na	na	na	na	na	na	na	na	na	na	na	na	na	na	0	2
gi|89024839	PREDICTED: similar to tropomyosin 3 isoform 2			28087	4.47		na	na	na	na	na	na	na	na	na	na	na	na	na	na	na	na	na	na	na	na	na	na	na	na	na	na	na	na	na	na	na	na	na	na	na	0	2
gi|51467148	PREDICTED: similar to tropomyosin 4			28605			na	na	na	na	na	na	na	na	na	na	na	na	na	na	na	na	na	na	na	na	na	na	-0.615417	-0.198966	na	na	na	na	na	na	na	na	na	na	na	2	2
gi|89028749	PREDICTED: similar to tropomyosin 4			28545	5.08		na	na	na	na	na	na	na	na	na	na	na	na	na	na	na	na	na	na	-0.752197	-1.18236	na	na	na	na	na	na	na	na	na	na	na	na	na	na	na	2	2
gi|88981263	PREDICTED: similar to Tubulin beta-4q chain isoform 2			48500	5.68		na	na	na	na	na	na	na	na	na	na	na	na	na	na	na	na	na	na	na	na	-0.953438	0.351886	0.670193	0.112674	na	na	na	na	na	na	na	na	na	na	na	4	4
gi|89030116	PREDICTED: similar to tubulin, beta 8 isoform 1			56309	5.05		na	na	na	na	na	na	na	na	na	na	na	na	na	na	na	na	na	na	na	na	na	na	na	na	na	na	na	na	na	na	na	na	na	na	na	0	2
gi|89030114	PREDICTED: similar to tubulin, beta 8 isoform 2			44133	4.77		na	na	na	na	na	na	na	na	na	na	na	na	na	na	na	na	na	na	na	na	na	na	na	na	na	na	na	na	na	na	na	na	na	na	na	0	2
gi|88943644	PREDICTED: similar to ubiquitin and ribosomal protein S27a precursor			21880	9.53		na	na	na	na	na	na	na	na	na	na	na	na	na	na	na	na	na	na	na	na	na	na	-0.954656	-1.4955	na	na	na	na	na	na	na	na	na	na	na	2	2
gi|24475851	premature ovarian failure, 1B	POF1B	Q8WVV4	68652.7	5.91		na	na	na	na	na	na	na	na	na	na	na	na	na	na	na	na	na	na	na	na	na	na	na	na	na	na	na	na	na	na	na	na	na	na	na	0	6
gi|4502951	procollagen, type III, alpha 1	COL3A1	P02461	95230.4	9.36		na	na	na	na	na	na	na	na	0.793711	-0.157618	na	na	na	na	na	na	na	na	na	na	na	na	na	na	na	na	na	na	na	na	na	na	na	na	na	2	8
gi|4505773	prohibitin	PHB	P35232	29785.9	5.57		na	na	na	na	na	na	na	na	-0.000554037	-0.0813107	na	na	na	na	na	na	na	na	1.05011	0.398972	na	na	na	na	na	na	na	na	na	na	na	na	na	na	na	4	6
gi|4506041	proline arginine-rich end leucine-rich repeat protein precursor	PRELP	P51888	41619.9	9.45		na	na	na	na	0.58809	0.13351	na	na	-0.950145	-0.18286	0.874332	-0.304923	0.123984	-0.421332	-0.638314	-0.0783903	na	na	-0.217476	-0.11551	1.13224	0.560851	1.22137	0.560547	0.405675	-0.214731	1.60756	-0.283518	-0.42836	-0.421388	0.477305	2.02005	1.10404	-0.979725	-0.346046	27	31	0.268662	1	1.03679	0.970856	1.10721
gi|20070125	prolyl 4-hydroxylase, beta subunit	P4HB	P07237	55259.6	4.69		na	na	na	na	na	na	na	na	na	na	na	na	na	na	-0.352642	-0.38316	na	na	-1.09805	0.68289	na	na	na	na	0.256536	-0.0952548	na	na	-0.482271	0.108216	0.214534	-0.873093	na	na	na	10	20	0.137562	1	0.940473	0.862482	1.02552
gi|4505903	promyelocytic leukemia protein isoform 6	PML	P29590	97488.9	5.88		na	na	na	na	na	na	na	na	na	na	na	na	na	na	na	na	na	na	na	na	na	na	na	na	na	na	na	na	na	na	na	na	na	na	na	0	2
gi|18104967	prostaglandin-endoperoxide synthase 1 isoform 1 precursor	PTGS1	P23219	65953	6.69		na	na	na	na	na	na	na	na	na	na	na	na	na	na	na	na	na	na	na	na	na	na	na	na	na	na	na	na	na	na	na	na	na	na	na	0	2
gi|4505621	prostatic binding protein	PEBP1	P30086	20912.6	7.43		na	na	na	na	0.189868	-0.174421	na	na	na	na	na	na	na	na	0.239363	-0.351797	na	na	na	na	na	na	-0.0310714	1.48353	na	0.217637	-0.935575	-0.359917	na	na	-0.987676	0.218802	0.132356	2.43681	na	13	16	0.844914	1	0.988484	0.860406	1.13563
gi|4506145	protease, serine, 1 preproprotein	PRSS1	P07477	24098.8	7.64		na	na	na	na	na	na	na	na	-0.69912	-1.62604	na	na	na	na	na	na	na	na	na	na	na	na	na	na	na	na	na	na	na	na	na	na	na	na	na	2	4
gi|7661914	proteasome (prosome, macropain) 26S subunit, non-ATPase, 6	PSMD6	Q15008	45371.2	5.45		na	na	na	na	na	na	na	na	na	na	na	na	na	na	na	na	na	na	na	na	na	na	na	na	na	na	na	na	na	na	na	na	na	na	na	0	2
gi|30410792	proteasome activator subunit 2	PSME2	Q9UL46	27213.3	5.44		na	na	na	na	na	na	na	na	na	na	na	na	na	na	na	na	na	na	na	na	na	na	na	na	na	na	na	na	na	na	na	na	na	na	na	0	4
gi|22538465	proteasome beta 3 subunit	PSMB3	P49720	22802.4	6.13		na	na	na	na	na	na	na	na	na	na	na	na	na	na	na	na	na	na	na	na	na	na	na	na	na	na	na	na	na	na	na	na	na	na	na	0	4
gi|6005826	protein kinase C and casein kinase substrate in neurons 2	PACSIN2	Q9UNF0	55703.9	5.08		na	na	na	na	na	na	na	na	na	na	na	na	na	na	na	na	na	na	na	na	na	na	na	na	na	na	na	na	na	na	na	na	na	na	na	0	2
gi|13654237	protein kinase, DNA-activated, catalytic polypeptide	PRKDC	P78527	468788	6.75		na	na	na	na	na	na	na	na	na	na	na	na	na	na	na	na	na	na	na	na	na	na	na	na	na	na	na	na	-1.7444	0.915592	na	na	na	na	na	2	2
gi|4506005	protein phosphatase 1, catalytic subunit, beta isoform 1	PPP1CB	P62140	37031.6	5.85		na	na	na	na	na	na	na	na	na	na	na	na	na	na	na	na	na	na	na	na	na	na	na	na	na	na	na	na	na	na	na	na	na	na	na	0	2
gi|4506007	protein phosphatase 1, catalytic subunit, gamma isoform	PPP1CC	P36873	36828.7	6.14		na	na	na	na	na	na	na	na	na	na	na	na	na	na	na	na	na	na	na	na	na	na	na	na	na	na	na	na	na	na	na	na	na	na	na	0	2
gi|29557855	protein phosphatase 1A isoform 2	PPM1A	P35813	42420.7	5.19		na	na	na	na	na	na	na	na	na	na	na	na	na	na	na	na	na	na	na	na	na	na	na	na	na	na	na	na	na	na	na	na	na	na	na	0	2
gi|4506017	protein phosphatase 2, catalytic subunit, alpha isoform	PPP2CA	P67775	35571.4	5.3		na	na	na	na	na	na	na	na	na	na	na	na	na	na	na	na	na	na	na	na	na	na	na	na	na	na	na	na	na	na	na	na	na	na	na	0	4
gi|4885539	protein-L-isoaspartate (D-aspartate) O-methyltransferase	PCMT1	P22061	24503.5	6.78		na	na	na	na	na	na	na	na	na	na	na	na	na	na	na	na	na	na	na	na	na	na	na	na	na	na	na	na	na	na	na	na	na	na	na	0	2
gi|14195605	protocadherin beta 16 precursor	PCDHB16	Q9NRJ7	81703.9	4.91		na	na	na	na	na	na	na	na	na	na	na	na	na	na	na	na	-0.410488	-2.55741	na	na	na	na	na	na	na	na	na	na	na	na	na	na	na	na	na	2	2
gi|11128037	protocadherin gamma subfamily B, 1 isoform 1 precursor	PCDHGB1	Q9Y5G3	97112.7	4.89		na	na	na	na	na	na	na	na	na	na	na	na	na	na	na	na	na	na	na	na	na	na	na	na	na	na	na	na	na	na	na	na	na	na	na	0	4
gi|5454002	putative c-Myc-responsive isoform 1	C6orf108	O43598	19096.6	4.97		na	na	na	na	na	na	na	na	na	na	na	na	na	na	na	na	na	na	na	na	na	na	na	na	na	na	na	na	na	na	na	na	na	na	na	0	2
gi|33286418	pyruvate kinase 3 isoform 1	PKM2	P14618	57769	7.95		na	na	na	na	na	na	0.352844	-0.130777	-0.304203	-0.13228	0.569662	0.463063	-0.0965622	-0.533161	-0.195174	0.0153739	na	na	0.352528	0.0752561	na	na	0.210202	-0.0274237	na	na	na	na	na	na	-0.00461813	-0.256884	na	na	0.786946	17	19	0.461818	1	1.02108	0.96291	1.08277
gi|33286420	pyruvate kinase 3 isoform 2	PKM2	P14618	57769	7.95		na	na	na	na	na	na	na	na	na	na	na	na	na	na	na	na	na	na	na	na	na	na	0.169356	0.0984704	0.498675	0.272463	0.388859	0.00445573	-0.522337	0.418736	na	na	0.219784	0.0411168	na	10	10	0.309754	1	1.03348	0.962533	1.10967
gi|10835121	pyruvate kinase, liver and RBC isoform 1	PKLR	P30613	61791.5	7.65		na	na	na	na	na	na	na	na	na	na	na	na	na	na	na	na	na	na	na	na	na	na	na	na	na	na	na	na	na	na	na	na	na	na	na	0	2
gi|4506359	quinoid dihydropteridine reductase	QDPR	P09417	25642	7.1		na	na	na	na	na	na	na	na	na	na	na	na	na	na	na	na	na	na	na	na	na	na	na	na	na	na	-0.904068	0.570124	na	na	na	na	na	na	na	2	2
gi|13569962	RAB1B, member RAS oncogene family	RAB1B	Q9H0U4	22157.2	5.55		na	na	na	na	na	na	na	na	na	na	na	na	na	na	na	na	na	na	na	na	na	na	na	na	na	na	na	na	na	na	0.413641	-2.0192	na	na	na	2	2
gi|7661922	RAB21, member RAS oncogene family	RAB21	Q9UL25	23970.1	8.16		na	na	na	na	na	na	na	na	na	na	na	na	na	na	na	na	na	na	na	na	na	na	na	na	na	na	na	na	na	na	na	na	na	na	na	0	2
gi|4506371	RAB5B, member RAS oncogene family	RAB5B	P61020	23691.9	8.29		na	na	na	na	na	na	na	na	na	na	na	na	na	na	na	na	na	na	na	na	na	na	na	na	na	na	na	na	na	na	na	na	na	na	na	0	2
gi|51036601	RAB6B, member RAS oncogene family	RAB6B	Q9NRW1	23446.9	5.41		na	na	na	na	na	na	na	na	na	na	na	na	na	na	na	na	na	na	na	na	na	na	na	na	na	na	na	na	na	na	na	na	na	na	na	0	2
gi|9845509	ras-related C3 botulinum toxin substrate 1 isoform Rac1b	RAC1	P63000	21097	8.77		na	na	na	na	na	na	na	na	na	na	na	na	na	na	na	na	na	na	na	na	na	na	na	na	na	na	-0.42573	0.296945	na	na	na	na	na	na	na	2	2
gi|33695095	ras-related GTP-binding protein RAB10	RAB10	P61026	22526.6	8.58		na	na	na	na	na	na	na	na	na	na	na	na	na	na	na	na	na	na	na	na	na	na	na	na	na	na	na	na	na	na	0.893286	-1.92134	na	na	na	2	2
gi|27883866	resistance to inhibitors of cholinesterase 8 homolog A	RIC8A	Q9NPQ8	59574.4	5.2		na	na	na	na	na	na	na	na	na	na	na	na	na	na	na	na	na	na	na	na	na	na	na	na	na	na	na	na	na	na	na	na	na	na	na	0	1
gi|4757768	Rho GDP dissociation inhibitor (GDI) alpha	ARHGDIA	P52565	23061.7	5.03		na	na	na	na	na	na	na	na	na	na	na	na	na	na	na	na	na	na	na	na	na	na	na	na	na	na	na	na	na	na	na	na	na	na	na	0	2
gi|21361547	ribonuclease/angiogenin inhibitor	RNH1	P13489	49810.1	4.71		na	na	na	na	na	na	-0.307418	0.0358157	na	na	na	na	na	na	-0.65933	0.0185412	na	na	-0.418211	0.784369	na	na	na	na	na	0.926867	na	na	0.350189	0.139513	na	na	-0.284475	0.11145	na	11	12	0.644138	1	1.02007	0.929521	1.11943
gi|35493916	ribophorin II precursor	RPN2	P04844	67012.8	5.44		na	na	na	na	na	na	na	na	na	na	na	na	na	na	na	na	na	na	na	na	0.845727	0.176625	na	na	na	na	na	na	na	na	na	na	na	na	na	2	4
gi|4506669	ribosomal protein P1 isoform 1	RPLP1	P05386	11506.7	4.26		na	na	na	na	na	na	na	na	na	na	na	na	na	na	na	na	na	na	na	na	na	na	na	na	na	na	na	na	na	na	na	na	na	na	na	0	2
gi|4506671	ribosomal protein P2	RPLP2	P05387	11657.9	4.42		na	na	na	na	na	na	na	na	na	na	na	na	na	na	na	na	na	na	na	na	na	na	na	na	na	na	-1.00379	-0.639436	na	na	na	na	na	na	na	2	4
gi|4506679	ribosomal protein S10	RPS10	P46783	18885.9	10.15		na	na	na	na	na	na	na	na	na	na	na	na	na	na	na	na	na	na	na	na	na	na	na	na	na	na	na	na	na	na	na	na	na	na	na	0	4
gi|14277700	ribosomal protein S12	RPS12	P25398	14374.4	7.01		na	na	na	na	na	na	na	na	na	na	na	na	na	na	na	na	na	na	na	na	na	na	na	na	na	na	na	na	na	na	na	na	na	na	na	0	2
gi|4506685	ribosomal protein S13	RPS13	P62277	17080.6	10.53		na	na	na	na	na	na	na	na	na	na	na	na	na	na	na	na	na	na	na	na	na	na	na	na	na	na	na	na	na	na	na	na	na	na	na	0	2
gi|4506691	ribosomal protein S16	RPS16	P62249	16304	10.21		na	na	na	na	na	na	na	na	na	na	na	na	na	na	na	na	na	na	na	na	na	na	na	na	na	na	na	na	na	na	na	na	na	na	na	0	1
gi|15055539	ribosomal protein S2	RPS2	P15880	31304.6	10.25		na	na	na	na	na	na	na	na	na	na	na	na	na	na	na	na	na	na	na	na	na	na	na	na	na	na	-1.0201	-0.641531	na	na	na	na	na	na	na	2	6
gi|4506697	ribosomal protein S20	RPS20	P60866	13233.3	9.95		na	na	na	na	na	na	na	na	na	na	na	na	na	na	na	na	na	na	na	na	na	na	na	na	na	na	na	na	na	na	na	na	na	na	na	0	2
gi|13904870	ribosomal protein S5	RPS5	P46782	22862	9.73		na	na	na	na	na	na	na	na	0.569686	-0.13228	na	na	na	na	na	na	na	na	0.801127	0.0178438	na	na	na	na	na	na	na	na	-0.623336	0.337386	na	na	na	na	na	6	6
gi|9845502	ribosomal protein SA	RPSA	P08865	32702.4	4.79		na	na	na	na	na	na	na	na	na	na	na	na	na	na	na	na	na	na	na	na	na	na	na	na	na	na	na	na	na	na	na	na	na	na	na	0	4
gi|10863871	ryanodine receptor 1 (skeletal)	RYR1	P21817	564815	5.18		na	na	na	na	na	na	na	na	na	na	na	na	na	na	na	na	na	na	na	na	na	na	na	na	na	na	na	na	na	na	na	na	na	na	na	0	2
gi|5032057	S100 calcium binding protein A11 (calgizzarin)	S100A11	P31949	11732.8	6.56		na	na	na	na	na	na	na	na	na	na	na	na	na	na	-1.20326	0.524054	na	na	na	na	na	na	na	na	na	na	0.719481	-0.951827	na	na	na	na	na	na	na	4	4
gi|10190712	S100 calcium binding protein A14	S100A14	Q9HCY8	11654.8	5.16		na	na	na	na	na	na	na	na	na	na	na	na	na	na	na	na	na	na	na	na	na	na	na	na	na	na	na	na	na	na	na	na	na	na	na	0	2
gi|17933772	S100 calcium binding protein A16	S100A16	Q96FQ6	11794	6.28		na	na	na	na	na	na	na	na	na	na	na	na	na	na	na	na	na	na	na	na	na	na	na	na	na	na	na	na	na	na	na	na	0.524669	0.0347584	na	2	4
gi|28827815	S100 calcium binding protein A7-like 1	S100A7A	Q86SG5	11166.5	6.87		na	na	na	na	na	na	na	na	na	na	na	na	na	na	na	na	na	na	na	na	na	na	na	na	na	na	na	na	na	na	na	na	na	na	na	0	2
gi|4506761	S100 calcium-binding protein A10	S100A10	P60903	11064.5	7.3		0.0840608	-0.720365	na	na	na	na	na	na	-0.501409	0.698319	na	na	na	na	na	na	na	na	-0.925133	0.163233	na	na	na	na	0.633301	-0.380389	0.607609	1.0559	na	na	na	na	na	na	na	10	12	0.355053	1	1.06572	0.915443	1.24067
gi|4506765	S100 calcium-binding protein A4	S100A4	P26447	11589.7	5.88		na	na	na	na	na	na	na	na	na	na	na	na	na	na	-0.973649	-0.0255527	na	na	na	na	na	na	0.278862	-0.398411	na	na	na	na	na	na	na	na	na	na	na	4	8	0.890146	1	0.987295	0.787418	1.23791
gi|4506769	S100 calcium-binding protein A7	S100A7	P31151	11332.5	6.26		na	na	na	na	na	na	na	na	na	na	na	na	na	na	na	na	na	na	na	na	na	na	na	na	na	na	na	na	-2.75167	1.50934	na	na	na	na	na	2	4
gi|4506773	S100 calcium-binding protein A9	S100A9	P06702	13233.5	5.71		na	na	na	na	na	na	na	na	na	na	na	na	na	na	na	na	na	na	na	na	na	na	na	na	na	na	na	na	-3.14217	0.832422	na	na	na	na	na	2	2
gi|14591924	Sec23 (S. cerevisiae) homolog B	SEC23B	Q15437	86423.5	6.43		na	na	na	na	na	na	na	na	na	na	na	na	na	na	na	na	na	na	na	na	na	na	na	na	na	na	na	na	na	na	na	na	na	na	na	0	2
gi|7019415	Sec61 alpha 1 subunit	SEC61A1	P61619	52099.5	8.33		na	na	na	na	na	na	na	na	na	na	na	na	na	na	na	na	na	na	na	na	na	na	na	na	na	na	na	na	na	na	na	na	na	na	na	0	2
gi|16306550	selenium binding protein 1	SELENBP1	Q13228	52357.6	5.93		na	na	na	na	na	na	na	na	na	na	na	na	na	na	na	na	na	na	na	na	na	na	na	na	na	na	na	na	na	na	-0.310755	-1.39251	na	na	na	2	4
gi|4758158	septin 2	SEP2	Q15019	41461.2	6.15		na	na	na	na	na	na	na	na	na	na	na	na	na	na	na	na	na	na	na	na	na	na	na	na	na	na	na	na	na	na	na	na	na	na	na	0	2
gi|50363217	serine (or cysteine) proteinase inhibitor, clade A (alpha-1 antiproteinase, antitrypsin), member 1	SERPINA1	P01009	44296.7	5.37		0.403802	0.548945	0.0177942	-0.363348	-0.00678258	0.440509	0.696294	0.300284	2.14197	-1.57008	na	na	-1.90888	2.5499	-0.733349	1.94177	0.0215258	0.296451	-1.09805	1.33349	0.808334	0.09152	2.55823	1.86288	-2.07294	-0.183479	-1.22091	-1.42477	0.537395	0.381193	na	na	-1.91961	0.406909	0.609314	31	31	0.553233	1	1.02973	0.931739	1.13803
gi|17998551	serine (or cysteine) proteinase inhibitor, clade B (ovalbumin), member 12	SERPINB12	Q96P63	46247.1	5.36		na	na	na	na	na	na	na	na	na	na	na	na	na	na	na	na	na	na	-0.805151	-0.387209	na	na	na	na	na	na	na	na	na	na	na	na	na	na	na	2	2
gi|5902072	serine (or cysteine) proteinase inhibitor, clade B (ovalbumin), member 3	SERPINB3	P29508	44536.5	6.35		na	na	na	na	na	na	na	na	na	na	na	na	na	na	na	na	na	na	na	na	na	na	na	na	na	na	na	na	-2.92981	0.755181	na	na	na	na	na	2	2
gi|4505789	serine (or cysteine) proteinase inhibitor, clade B (ovalbumin), member 5	SERPINB5	P36952	42073.4	5.72		na	na	na	na	na	na	na	na	1.16032	-0.33848	na	na	na	na	0.192951	0.0824695	na	na	na	na	na	na	0.699605	0.97027	na	na	na	na	na	na	na	na	na	na	na	6	12	0.172782	1	1.06594	0.961364	1.18188
gi|41152086	serine (or cysteine) proteinase inhibitor, clade B (ovalbumin), member 6	SERPINB6	P35237	42594.1	5.18		na	na	na	na	na	na	na	na	na	na	na	na	na	na	na	na	na	na	na	na	na	na	na	na	na	na	na	na	na	na	na	na	na	na	na	0	1
gi|38504669	serine (or cysteine) proteinase inhibitor, clade B (ovalbumin), member 8 isoform a	SERPINB8	P50452	42739.2	5.41		na	na	na	na	na	na	na	na	na	na	na	na	na	na	na	na	na	na	na	na	na	na	na	na	na	na	na	na	na	na	na	na	na	na	na	0	2
gi|4502261	serine (or cysteine) proteinase inhibitor, clade C (antithrombin), member 1	SERPINC1	P01008	49008	5.95		na	na	na	na	na	na	na	na	na	na	na	na	na	na	na	na	na	na	na	na	na	na	na	na	na	na	na	na	na	na	na	na	na	na	na	0	2
gi|39725934	serine (or cysteine) proteinase inhibitor, clade F (alpha-2 antiplasmin, pigment epithelium derived factor), member 1	SERPINF1	P36955	44390.3	5.9		na	na	na	na	na	na	na	na	0.317367	-0.520524	na	na	0.723434	0.0948773	na	na	na	na	na	na	na	na	0.901737	0.126921	na	na	na	na	na	na	na	na	na	na	na	6	9
gi|32454741	serine (or cysteine) proteinase inhibitor, clade H, member 1 precursor	SERPINH1	P50454	44495.1	8.81		na	na	na	na	na	na	na	na	na	na	na	na	na	na	na	na	na	na	na	na	na	na	na	na	-0.177856	na	na	na	na	na	na	na	na	na	na	1	11
gi|50659080	serpin peptidase inhibitor, clade A, member 3 precursor	SERPINA3	P01011	45237.3	5.32		na	na	na	na	na	na	na	na	na	na	na	na	na	na	-0.359184	1.04312	na	na	na	na	na	na	na	na	-0.816397	0.774609	na	na	na	na	na	na	na	na	na	4	8
gi|66346679	SERPINE1 mRNA binding protein 1 isoform 1	SERBP1	Q8NC51	44807.4	8.72		na	na	na	na	na	na	na	na	na	na	na	na	na	na	na	na	na	na	na	na	na	na	na	na	na	na	na	na	1.51846	-0.239589	na	na	na	na	na	2	2
gi|18699722	shroom	SHROOM3	Q8TF72	216528	7.75		na	na	na	na	na	na	1.25086	-1.34124	na	na	na	na	na	na	na	na	na	na	na	na	na	na	na	na	na	na	na	na	na	na	na	na	na	na	na	2	2
gi|4557241	skeletal muscle specific actinin, alpha 3	ACTN3	Q08043	103176	5.37		na	na	na	na	na	na	na	na	na	na	na	na	na	na	na	na	na	na	-1.03761	-0.106374	na	na	na	na	na	na	na	na	0.261657	0.387986	na	na	na	na	-0.0529478	5	7
gi|22758146	Skin ASpartic Protease	ASPRV1	Q53RT3	14845.8	5.2		na	na	na	na	na	na	na	na	na	na	na	na	na	na	na	na	na	na	na	na	na	na	na	na	na	na	0.0210566	1.74522	na	na	na	na	na	na	na	2	2
gi|4507125	small nuclear ribonucleoprotein polypeptide B/B~ isoform B	SNRPB	P14678	24593.7	11.2		na	na	na	na	na	na	na	na	na	na	na	na	na	na	na	na	na	na	na	na	na	na	na	na	na	na	na	na	na	na	na	na	na	na	na	0	2
gi|4507129	small nuclear ribonucleoprotein polypeptide E	SNRPE	P62304	10796.6	9.46		na	na	na	na	na	na	na	na	na	na	na	na	na	na	na	na	na	na	na	na	na	na	na	na	na	na	na	na	na	na	na	na	na	na	na	0	1
gi|17986258	smooth muscle and non-muscle myosin alkali light chain isoform 1	MYL6	P60660	16788.1	4.56		na	na	na	na	na	na	na	na	-0.985258	0.0348246	na	na	na	na	na	na	na	na	na	na	na	na	-0.0376458	1.3762	na	na	na	na	na	na	0.227001	-0.613219	-0.422007	0.143659	na	8	10	0.817108	1	0.988514	0.882225	1.10761
gi|17986264	smooth muscle and non-muscle myosin alkali light chain isoform 3			19124	4.51		na	na	na	na	na	na	na	na	na	na	na	na	na	na	na	na	na	na	-0.736215	0.0146824	na	na	na	na	na	na	na	na	na	na	na	na	na	na	na	2	2
gi|13124879	smooth muscle myosin heavy chain 11 isoform SM1	MYH11	P35749	227199	5.42		na	na	na	na	na	na	na	na	na	na	na	na	na	na	na	na	na	na	na	na	na	na	na	na	na	na	na	na	na	na	na	na	na	na	na	0	2
gi|13124875	smooth muscle myosin heavy chain 11 isoform SM2	MYH11	Q3MIV8	223439	5.44		na	na	na	na	na	na	na	na	0.718209	0.0218197	na	na	0.190426	-0.399547	-0.303171	-0.868947	na	na	0.808094	0.409601	na	na	na	na	na	na	0.473204	-0.227089	na	na	na	na	na	na	na	10	15	0.832738	1	0.983678	0.826648	1.17054
gi|55749577	solute carrier family 25 (mitochondrial carrier; adenine nucleotide translocator), member 4	SLC25A6	P12235	32912.2	9.78		na	na	na	na	na	na	na	na	na	na	na	na	na	na	na	na	na	na	na	na	na	na	na	na	na	na	na	na	na	na	na	na	na	na	na	0	2
gi|4505775	solute carrier family 25 member 3 isoform b precursor	SLC25A3	Q00325	34873.1	9.29		na	na	na	na	na	na	na	na	na	na	na	na	na	na	na	na	na	na	na	na	na	na	na	na	na	na	na	na	na	na	na	na	na	na	na	0	2
gi|4502099	solute carrier family 25, member 5	SLC25A5	P05141	32743.1	9.76		na	na	na	na	na	na	na	na	na	na	na	na	na	na	na	na	na	na	na	na	na	na	na	na	1.4413	1.4146	na	na	na	na	na	na	na	na	na	2	4
gi|27764863	solute carrier family 25, member A6	SLC25A6	P12236	32714.2	9.76		na	na	na	na	na	na	na	na	na	na	na	na	na	na	na	na	na	na	na	na	na	na	na	na	1.4413	1.4146	na	na	na	na	na	na	na	na	na	2	4
gi|4507021	solute carrier family 4, anion exchanger, member 1	SLC4A1	P02730	101727	5.08		na	na	1.1243	-2.13682	-1.3112	-0.0771821	na	na	-2.51463	0.423518	-0.395858	-1.4371	0.670392	0.432284	na	na	na	na	na	na	na	na	na	na	na	na	na	na	na	na	na	na	na	na	na	10	15	0.26976	1	0.813108	0.540573	1.22304
gi|10863913	solute carrier family 8 (sodium/calcium exchanger), member 1	SLC8A1	P32418	104478	4.84		na	na	na	na	na	na	na	na	na	na	na	na	na	na	na	na	na	na	na	na	na	na	na	na	na	na	na	na	na	na	na	na	na	na	na	0	2
gi|23111032	sorting nexin 1 isoform b	SNX1	Q13596	59033.1	5.08		na	na	na	na	na	na	na	na	na	na	na	na	na	na	na	na	na	na	na	na	na	na	na	na	na	na	na	na	na	na	na	na	na	na	na	0	2
gi|67782319	spectrin beta isoform b	SPTB	P11277	246185	5.15		na	na	na	na	na	na	na	na	na	na	na	na	na	na	na	na	na	na	na	na	na	na	na	na	na	na	na	na	na	na	na	na	na	na	na	0	2
gi|4507189	spectrin, alpha, erythrocytic 1 (elliptocytosis 2)	SPTA1	Q5VYL1	279842	4.95		na	na	na	na	na	na	na	na	na	na	na	na	na	na	na	na	na	na	0.801127	-2.0507	na	na	na	na	na	na	na	na	na	na	na	na	na	na	na	2	2
gi|4507191	spectrin, alpha, non-erythrocytic 1 (alpha-fodrin)	SPTAN1	Q13813	284364	5.22		na	na	na	na	na	na	-0.361288	-0.171829	0.0877891	0.00884025	na	na	-0.536804	0.416926	na	na	na	na	-0.327312	-0.0910927	na	na	0.670193	-0.642178	-0.163549	0.256715	-0.779144	1.22543	na	na	0.828171	0.084405	na	na	-0.744285	17	21	0.35974	1	1.0421	0.949829	1.14333
gi|4507195	spectrin, beta, non-erythrocytic 1 isoform 1	SPTBN1	Q01082	274439	5.39		na	na	na	na	na	na	na	na	na	na	na	na	na	na	na	na	na	na	na	na	na	na	na	na	0.319854	-0.439424	na	na	na	na	na	na	na	na	na	2	8
gi|30315658	spectrin, beta, non-erythrocytic 1 isoform 2	SPTBN1	Q01082	274439	5.39		na	na	na	na	na	na	na	na	na	na	na	na	na	na	na	na	na	na	na	na	na	na	na	na	na	na	na	na	na	na	na	na	na	na	na	0	2
gi|4826998	splicing factor proline/glutamine rich (polypyrimidine tract binding protein associated)	SFPQ	P23246	76101.6	9.45		na	na	na	na	na	na	na	na	na	na	na	na	na	na	na	na	na	na	na	na	na	na	na	na	na	na	na	na	na	na	na	na	na	na	na	0	2
gi|5454052	stratifin	SFN	P31947	27756.7	4.68		-0.418858	0.7258	-0.310969	-1.02138	-0.383773	-0.296387	0.13741	-1.4375	0.239972	-0.0041138	0.99285	0.58007	0.643993	-0.460316	0.147161	-0.296983	-0.187732	-0.0797637	-0.28132	0.367281	-1.01935	0.65155	0.115294	0.421548	na	na	0.614484	0.159371	-0.570888	0.340734	0.24894	-0.713413	0.545779	0.57671	-0.0964891	33	35	0.330825	1	1.03811	0.959615	1.12303
gi|4759080	succinate dehydrogenase complex, subunit A, flavoprotein precursor	SDHA	P31040	67968.7	6.25		na	na	na	na	na	na	na	na	na	na	na	na	na	na	na	na	na	na	na	na	na	na	na	na	na	na	na	na	na	na	na	na	na	na	na	0	4
gi|4507149	superoxide dismutase 1, soluble	SOD1	P00441	15794.9	5.7		na	na	na	na	0.741247	0.0272252	na	na	na	na	na	na	na	na	na	na	na	na	na	na	na	na	na	na	-0.0474401	-0.500732	na	na	na	na	-0.378301	-0.84268	na	na	na	6	10	0.912632	1	0.992608	0.841376	1.17102
gi|4507151	superoxide dismutase 3, extracellular	SOD3	P08294	24117.8	6.32		na	na	na	na	na	na	na	na	na	na	na	na	na	na	na	na	na	na	na	na	na	na	na	na	na	na	na	na	na	na	na	na	na	na	na	0	4
gi|38348366	suprabasin	SBSN	Q6UWP8	22799.4	6.4		na	na	na	na	na	na	na	na	na	na	na	na	na	na	na	na	na	na	na	na	na	na	na	na	na	na	na	na	na	na	na	na	na	na	na	0	2
gi|19557691	surfeit 4	SURF4	O15260	30373.8	7.64		na	na	na	na	na	na	na	na	na	na	na	na	na	na	na	na	na	na	na	na	na	na	na	na	na	na	na	na	na	na	na	na	na	na	na	0	6
gi|23397427	synaptotagmin binding, cytoplasmic RNA interacting protein	SYNCRIP	O60506	69559.6	8.68		na	na	na	na	na	na	na	na	na	na	na	na	na	na	na	na	na	na	na	na	na	na	na	na	na	na	na	na	na	na	na	na	na	na	na	0	2
gi|16753233	talin 1	TLN1	Q9Y490	269599	5.77		na	na	na	na	na	na	na	na	0.599131	-0.938048	na	na	na	na	0.697054	0.423572	na	na	-0.240774	-0.0261501	na	na	na	na	na	na	na	na	-1.37086	0.895592	na	na	na	na	-1.3052	9	19	0.701856	1	1.01395	0.935518	1.09896
gi|57863257	T-complex protein 1 isoform a	TCP1	P17987	60305.6	5.8		na	na	na	na	na	na	na	na	na	na	na	na	na	na	na	na	na	na	na	na	na	na	na	na	na	na	na	na	na	na	na	na	na	na	na	0	2
gi|67782336	tenascin XB isoform 1	TNXB	P22105	461734	5.19		na	na	na	na	na	na	-0.573138	-0.53777	0.0672996	0.970004	na	na	na	na	2.68133	0.729851	na	na	na	na	na	na	0.901737	0.237642	na	na	-1.1004	0.570124	1.05255	0.238535	na	na	na	na	na	12	15	0.386285	1	1.06587	0.912259	1.24534
gi|50592994	thioredoxin	TXN	P10599	11598.7	4.82		na	na	na	na	na	na	na	na	na	na	na	na	-0.941095	0.285693	-0.817248	-0.478434	na	na	na	na	na	na	-0.763842	-0.095904	na	na	0.820786	0.156465	-1.09664	-0.484066	-0.481915	-0.975475	na	na	na	12	14	0.00111371	0.151464	0.8697	0.817258	0.925506
gi|21361794	TIP120 protein	CAND1	Q86VP6	136158	5.52		na	na	na	na	na	na	na	na	na	na	na	na	na	na	na	na	na	na	-0.925133	0.663717	na	na	na	na	na	na	na	na	na	na	na	na	na	na	na	2	6
gi|11321603	TNF receptor-associated factor 5	TRAF5	O00463	64364.1	7.26		na	na	na	na	na	na	na	na	na	na	na	na	na	na	na	na	na	na	na	na	na	na	na	na	na	na	na	na	na	na	na	na	na	na	na	0	2
gi|5803187	transaldolase 1	TALDO1	P37837	37516.5	6.36		na	na	na	na	na	na	na	na	na	na	na	na	na	na	-0.263071	-0.118286	na	na	na	na	na	na	na	na	na	na	na	na	na	na	na	na	na	na	na	2	4
gi|4557871	transferrin	TF	P02787	75132.6	6.7		0.154358	0.564247	0.288677	-0.372314	0.604018	1.13362	0.445803	2.1537	1.79868	-2.12829	0.964303	-0.198985	-0.590291	2.57311	-0.549843	1.63344	0.0268502	0.859779	-0.0756806	1.1566	na	na	2.05672	1.88374	-1.5553	0.508693	1.48677	-1.76721	-0.861272	-0.157565	-1.46078	-0.963511	-1.449	0.549259	-0.366031	33	33	0.459166	1	1.04641	0.924796	1.18401
gi|4507467	transforming growth factor, beta-induced, 68kDa	TGFBI	Q15582	72372.6	7.37		na	na	na	na	na	na	na	na	na	na	na	na	0.16545	-0.700625	na	na	na	na	na	na	na	na	na	na	-0.281418	-0.455657	na	na	0.822966	na	0.511345	1.49842	na	na	na	7	11	0.57214	1	1.04035	0.879189	1.23104
gi|48255905	transgelin	TAGLN	Q01995	22465.4	8.88		na	na	na	na	na	na	na	na	-1.57729	-0.460397	na	na	na	na	-1.55924	-0.576677	na	na	-0.0876308	-0.0941545	na	na	na	na	na	na	0.0582398	-0.0548572	-0.164286	1.10574	0.274205	0.0147397	na	na	na	12	17	0.0830928	1	0.911388	0.818339	1.01502
gi|4507357	transgelin 2	TAGLN2	P37802	22246.1	8.45		na	na	1.20977	0.239731	0.300438	-0.0608189	na	na	-0.0810901	0.499879	0.364329	-0.0540839	na	na	-0.339519	-0.106057	na	na	0.443427	0.876732	na	na	na	na	0.0167152	0.171282	na	na	na	na	0.504507	0.0425188	na	na	na	16	19	0.894945	1	1.00598	0.915139	1.10584
gi|4507521	transketolase	TKT	P29401	67834.7	7.58		na	na	na	na	na	na	na	na	na	na	0.57996	0.425962	na	na	na	na	na	na	na	na	na	na	0.714362	0.714676	0.267028	1.18535	na	na	na	na	0.749575	0.839805	0.540492	0.307006	0.360284	11	11	0.0551513	1	1.17483	0.995341	1.38668
gi|4507645	triosephosphate isomerase 1	TPI1	P60174	26521.7	6.51		na	na	na	na	na	na	na	na	-0.520192	-0.0428247	1.39061	0.340993	na	na	na	na	na	na	-0.736215	0.0784743	na	na	-0.0179023	1.14496	-0.0816132	0.163612	0.971488	0.782101	-1.03278	0.203045	-0.0620548	0.503433	na	na	-1.07405	17	21	0.491954	1	1.02096	0.959456	1.08642
gi|17402907	tripartite motif protein TRIM29 isoform beta	TRIM29	Q14134	65793.3	6.73		na	na	na	na	na	na	na	na	na	na	na	na	na	na	na	na	na	na	na	na	na	na	na	na	na	na	na	na	na	na	0.155988	-0.156313	na	na	na	2	4
gi|63252902	tropomyosin 1 alpha chain isoform 2	TPM1	Q9Y427	32657.6	4.7		na	na	na	na	na	na	na	na	na	na	na	na	na	na	na	na	na	na	na	na	na	na	na	na	na	na	0.430745	0.284669	na	na	na	na	na	na	na	2	2
gi|63252896	tropomyosin 1 alpha chain isoform 3	TPM1	O15513	38239	4.71		na	na	na	na	na	na	na	na	na	na	na	na	na	na	na	na	na	na	na	na	2.13299	0.654843	na	na	na	na	na	na	na	na	na	na	na	na	na	2	4
gi|63252900	tropomyosin 1 alpha chain isoform 4	TPM1	P09493	32688.7	4.69		na	na	na	na	na	na	na	na	0.184236	-0.0620956	na	na	na	na	-0.805798	-0.38032	na	na	-0.338753	-1.73322	na	na	na	na	na	na	na	na	na	na	0.24894	-0.408213	na	na	na	8	10
gi|27597085	tropomyosin 1 alpha chain isoform 5	TPM1	P09493	32688.7	4.69		na	na	na	na	na	na	-0.422403	2.03211	na	na	na	na	na	na	na	na	na	na	-0.275545	-1.99163	na	na	na	na	na	na	na	na	na	na	na	na	0.0184655	-0.22712	na	6	8
gi|63252906	tropomyosin 1 alpha chain isoform 7	TPM1	O15513	37408	4.71		na	na	na	na	na	na	0.21957	1.55608	na	na	na	na	na	na	na	na	na	na	na	na	na	na	-0.627418	0.74178	na	na	na	na	na	na	na	na	na	na	na	4	6
gi|42476296	tropomyosin 2 (beta) isoform 1	TPM2	P07951	32830.6	4.66		na	na	na	na	0.778246	0.770617	na	na	-1.16951	1.12164	na	na	na	na	na	na	na	na	na	na	na	na	na	na	-0.0376289	-0.831111	0.125135	0.327907	na	na	0.22388	-0.903368	0.0184655	-0.22712	na	12	16	0.95394	1	0.995049	0.813306	1.21741
gi|47519616	tropomyosin 2 (beta) isoform 2	TPM2	P07951	32830.6	4.66		1.08367	0.0383638	na	na	na	na	na	na	na	na	na	na	-0.88238	-0.248925	-1.44465	-0.247233	na	na	na	na	1.63986	-0.0120639	-0.926107	-0.109479	na	na	0.148745	0.275503	na	na	0.205216	-1.16404	na	na	na	14	14	0.17982	1	0.900406	0.764837	1.06
gi|24119203	tropomyosin 3 isoform 2	TPM3	P06753	32798.7	4.68		na	na	na	na	0.639359	0.235996	-0.422403	2.03211	0.0741226	1.03781	na	na	na	na	-1.16991	-0.038054	na	na	na	na	na	na	-0.681146	0.421548	na	na	0.430745	0.284669	0.675404	0.541223	0.274205	-0.102051	na	na	na	16	20	0.234211	1	1.08959	0.940121	1.26283
gi|4507651	tropomyosin 4	TPM4	P67936	28373.5	4.67		na	na	na	na	na	na	na	na	na	na	na	na	na	na	na	na	na	na	na	na	na	na	-0.615417	-0.198966	-0.0376289	-0.831111	na	na	na	na	0.195926	-0.485829	na	na	na	6	8
gi|22748757	truncated type I keratin KA21	KRT222P	Q8N1A0	34136.7	5.63		na	na	na	na	na	na	na	na	na	na	na	na	na	na	na	na	na	na	na	na	na	na	na	na	na	na	na	na	na	na	na	na	na	na	na	0	2
gi|13775595	tryptase alpha/beta 1 precursor	TPSB2	P20231	27426.7	6.3		na	na	na	na	na	na	na	na	0.0946328	-2.22618	na	na	na	na	0.34214	0.163984	na	na	na	na	na	na	0.818618	-0.109479	na	na	1.01425	-0.738027	na	na	0.701899	0.661865	-0.345184	-0.426105	na	12	20	0.651481	1	0.983076	0.906665	1.06593
gi|34147630	Tu translation elongation factor, mitochondrial	TUFM	P49411	45016.6	6.31		na	na	na	na	na	na	na	na	na	na	na	na	na	na	na	na	na	na	na	na	na	na	na	na	na	na	na	na	na	na	na	na	na	na	na	0	2
gi|14389309	tubulin alpha 6	TUBA1C	Q9BQE3	49863.5	4.96		0.0607225	0.0869575	-1.54625	0.425735	na	na	-1.22459	-0.287037	na	na	na	na	na	na	0.169979	-0.571287	na	na	na	na	na	na	na	na	na	na	0.0813449	0.400648	na	na	0.443635	0.355956	0.0797836	-0.214873	na	14	14	0.700375	1	1.01701	0.925778	1.11724
gi|17921989	tubulin, alpha 1	TUBA4A	P68366	49892.4	4.95		na	na	na	na	-0.27125	0.57278	na	na	na	na	na	na	0.115714	-0.144491	0.0279748	-0.667099	na	na	na	na	-0.172504	0.622081	0.532296	0.291553	na	na	0.0524903	0.371925	na	na	0.584066	0.451445	na	na	na	14	14	0.294202	1	0.969138	0.907804	1.03462
gi|17921993	tubulin, alpha 2 isoform 1	TUBA3C	Q13748	49927.6	4.98		na	na	na	na	na	na	na	na	na	na	na	na	-0.144818	-0.0238432	na	na	na	na	na	na	na	na	na	na	na	na	na	na	na	na	na	na	na	na	na	2	2
gi|17921991	tubulin, alpha 2 isoform 2			49927.6	4.98		na	na	na	na	na	na	na	na	na	na	na	na	na	na	na	na	na	na	na	na	na	na	na	na	0.616253	0.462714	na	na	na	na	na	na	na	na	na	2	2
gi|17986283	tubulin, alpha 3	TUBA1A	Q71U36	50103.6	4.94		na	na	na	na	na	na	na	na	na	na	na	na	na	na	na	na	na	na	0.0147437	0.216461	na	na	0.640915	0.411417	na	na	na	na	-0.0634795	-0.0408479	0.433605	0.341386	na	na	na	8	8	0.852539	1	0.993343	0.909918	1.08442
gi|46409270	tubulin, alpha 3e	TUBA3E	Q6PEY2	49826.6	5.01		na	na	na	na	na	na	na	na	na	na	na	na	na	na	na	na	na	na	na	na	na	na	0.662861	0.513746	na	na	na	na	na	na	na	na	na	na	na	2	2
gi|9507215	tubulin, alpha 8	TUBA8	Q9NY65	50061.6	4.94		na	na	na	na	na	na	na	na	na	na	na	na	na	na	na	na	na	na	na	na	na	na	1.14984	0.0234513	0.267028	0.368388	na	na	na	na	na	na	na	na	na	4	6
gi|57013276	tubulin, alpha, ubiquitous	TUBA1B	P68363	50119.6	4.94		na	na	na	na	na	na	na	na	-0.362051	-0.0105813	na	na	na	na	na	na	na	na	-0.123334	0.284188	na	na	na	na	0.53753	0.43375	na	na	na	na	na	na	-0.106177	-0.0473699	na	8	8
gi|4507729	tubulin, beta 2	TUBB2A	Q13885	49875	4.78		na	na	na	na	na	na	na	na	na	na	-0.298256	0.298784	na	na	na	na	na	na	na	na	na	na	na	na	na	na	na	na	na	na	na	na	na	na	na	2	4
gi|21361322	tubulin, beta 4	TUBB4	P04350	49553.9	4.78		na	na	na	na	na	na	na	na	na	na	na	na	0.132261	-0.766123	na	na	na	na	na	na	na	na	na	na	na	na	na	na	na	na	na	na	na	na	na	2	2
gi|14210536	tubulin, beta 6	TUBB6	Q9BUF5	49825	4.77		na	na	na	na	na	na	na	na	na	na	na	na	na	na	na	na	na	na	-0.590355	-0.133709	na	na	na	na	1.18988	0.959987	-0.712502	-0.161689	na	na	na	na	na	na	na	6	6
gi|42558279	tubulin, beta 8	MAP3K8	Q3ZCM7	49743.9	4.79		na	na	na	na	na	na	na	na	na	na	na	na	na	na	na	na	na	na	na	na	na	na	na	na	0.951658	0.926867	na	na	na	na	na	na	na	na	na	2	2
gi|29788785	tubulin, beta polypeptide	TUBB	P07437	49639	4.78		na	na	na	na	na	na	na	na	-0.121001	0.047855	na	na	0.67921	-0.50329	0.3542	-0.385998	na	na	0.985054	0.0946108	na	na	0.597247	0.218194	0.742787	0.632728	-0.696744	0.260302	-0.164286	0.467167	0.72015	0.399859	na	na	na	18	18	0.142317	1	1.04355	0.984298	1.10636
gi|55770868	tubulin, beta polypeptide 4, member Q	TUBB4Q	Q99867	48403.4	5.11		na	na	na	na	na	na	na	na	na	na	na	na	na	na	na	na	na	na	na	na	na	na	na	na	na	na	na	na	na	na	na	na	na	na	5.03586	1	3
gi|5174735	tubulin, beta, 2	TUBB2C	P68371	49799	4.79		na	na	na	na	0.271698	-0.270086	na	na	0.0946328	-0.201729	na	na	na	na	na	na	na	na	na	na	-0.940625	0.417832	0.677534	0.341117	0.777917	0.78366	-0.353486	0.349817	na	na	na	na	0.214881	0.413621	0.826547	15	15	0.517174	1	1.0453	0.892907	1.2237
gi|50592996	tubulin, beta, 4	TUBB3	Q13509	50400.2	4.83		na	na	na	na	na	na	na	na	na	na	na	na	na	na	na	na	na	na	na	na	na	na	0.503638	0.136444	0.303941	0.308144	na	na	na	na	na	na	na	na	na	4	4
gi|4507677	tumor rejection antigen (gp96) 1	HSP90B1	P14625	90122.1	4.73		na	na	na	na	0.540804	0.802137	na	na	na	na	na	na	na	na	na	na	na	na	na	na	na	na	na	na	na	na	na	na	-0.432874	-2.4951	0.271035	0.154804	na	na	na	6	10
gi|5803225	tyrosine 3/tryptophan 5 -monooxygenase activation protein, epsilon polypeptide	YWHAE	P62258	29155.4	4.63		-0.306454	0.681588	na	na	-0.295041	-0.415887	-1.00869	-1.256	0.142733	-0.0749118	na	na	0.582706	0.0423046	0.262808	-0.0876358	na	na	-0.502148	-0.0788178	na	na	1.18153	1.06844	0.373302	-0.00852934	-1.23043	0.611771	-0.504569	0.350801	0.341519	-0.38214	0.56168	0.542413	-0.418451	27	31	0.130153	1	0.933754	0.851981	1.02337
gi|4507951	tyrosine 3/tryptophan 5 -monooxygenase activation protein, eta polypeptide	YWHAH	Q04917	28070	4.76		na	na	na	na	-0.449773	-0.431298	na	na	na	na	na	na	na	na	0.173797	-0.142623	na	na	na	na	na	na	0.142268	0.361093	na	na	na	na	na	na	na	na	na	na	na	6	14
gi|5803227	tyrosine 3/tryptophan 5 -monooxygenase activation protein, theta polypeptide	YWHAQ	P27348	27746.8	4.68		na	na	na	na	na	na	na	na	0.225995	-0.490529	na	na	na	na	na	na	na	na	-0.10551	0.117331	na	na	na	na	na	na	0.414568	-0.000996339	na	na	na	na	na	na	na	6	8
gi|4507953	tyrosine 3/tryptophan 5 -monooxygenase activation protein, zeta polypeptide	YWHAZ	P63104	27727.7	4.73		-0.227119	0.7258	na	na	-0.208498	-0.169061	na	na	na	na	1.42246	-0.380885	-0.0723331	-0.408272	na	na	na	na	-1.58313	0.363778	na	na	0.320413	0.0188029	na	0.213751	-1.12606	-0.850154	-0.722393	-0.386915	0.202116	-0.316508	0.229609	0.11145	0.881461	22	23	0.185809	1	0.963723	0.910365	1.02021
gi|4507949	tyrosine 3-monooxygenase/tryptophan 5-monooxygenase activation protein, beta polypeptide	YWHAB	P31946	28064.8	4.76		-0.474654	0.742042	na	na	na	na	na	na	0.282078	-0.514536	na	na	na	na	na	na	na	na	-0.28132	0.0368738	na	na	0.155798	0.321227	na	na	0.414568	-0.000996339	-0.785984	0.377801	na	na	na	na	2.16988	13	17
gi|21464101	tyrosine 3-monooxygenase/tryptophan 5-monooxygenase activation protein, gamma polypeptide	YWHAG	P61981	28284.9	4.8		na	na	na	na	na	na	na	na	0.239972	-0.393621	na	na	na	na	0.0758937	-0.0753032	na	na	-0.440713	0.140205	na	na	na	na	na	na	na	na	-0.414794	0.347442	na	na	0.56168	0.549259	na	10	14	0.676003	1	0.991569	0.948553	1.03654
gi|50592988	ubiquinol-cytochrome c reductase core protein II	UQCRC2	P22695	46755	7.74		na	na	na	na	na	na	na	na	na	na	na	na	na	na	na	na	na	na	0.371887	0.840291	na	na	na	na	na	na	na	na	na	na	na	na	na	na	na	2	2
gi|4507761	ubiquitin and ribosomal protein L40 precursor	UBA52	Q3MIH3	14719	9.87		na	na	na	na	-1.40609	0.0885254	na	na	na	na	na	na	na	na	na	na	na	na	na	na	na	na	na	na	na	-0.102391	na	na	na	na	na	na	0.175849	-0.830048	na	5	9
gi|4506713	ubiquitin and ribosomal protein S27a precursor	UBB	P62979	9411.89	9.86		na	na	na	na	na	na	na	na	na	na	na	na	na	na	na	na	na	na	na	na	na	na	-1.00573	-1.43493	na	na	na	na	na	na	na	na	na	na	na	2	4
gi|67191208	ubiquitin C	UBC	P62988	8559.62	6.56		na	na	na	na	na	na	na	na	na	na	na	na	na	na	na	na	na	na	na	na	na	na	na	na	na	na	na	na	na	na	na	na	na	na	na	0	2
gi|4507855	Ubiquitin isopeptidase T	USP5	P45974	95725.3	4.91		na	na	na	na	na	na	na	na	na	na	na	na	na	na	na	na	na	na	na	na	na	na	na	na	na	na	na	na	na	na	na	na	na	na	na	0	4
gi|23510338	ubiquitin-activating enzyme E1	UBE1	P22314	117774	5.49		na	na	na	na	na	na	na	na	0.156539	0.192907	na	na	na	na	na	na	na	na	na	na	na	-0.189046	na	na	na	na	na	na	na	na	0.470542	-0.256884	na	na	na	5	10
gi|40255039	ubiquitin-activating enzyme E1-like 2	UBE1L2	A0AVT1	117895	5.76		na	na	na	na	na	na	na	na	na	na	na	na	na	na	na	na	na	na	na	na	na	na	na	na	na	na	na	na	na	na	na	na	na	na	na	0	2
gi|4506387	UV excision repair protein RAD23 homolog B	RAD23B	P54727	43144.6	4.79		na	na	na	na	na	na	na	na	na	na	na	na	na	na	na	na	na	na	na	na	na	na	na	na	na	na	na	na	na	na	na	na	na	na	na	0	2
gi|17999541	vacuolar protein sorting 35	VPS35	Q96QK1	91648.9	5.32		na	na	na	na	na	na	na	na	na	na	na	na	na	na	na	na	na	na	na	na	na	na	na	na	na	na	na	na	na	na	na	na	na	na	na	0	2
gi|6005942	valosin-containing protein	VCP	P55072	89134.7	5.14		na	na	na	na	na	na	na	na	0.673308	0.186245	na	na	na	na	0.128262	-0.337452	na	na	na	na	na	na	na	na	na	na	na	na	0.38709	0.683497	na	na	na	na	-2.55612	7	15	0.283896	1	1.05968	0.939342	1.19543
gi|4507869	vasodilator-stimulated phosphoprotein isoform 1	VASP	P50552	39674.1	9.05		na	na	na	na	na	na	na	na	na	na	na	na	na	na	na	na	na	na	na	na	na	na	na	na	na	na	na	na	na	na	na	na	na	na	na	0	2
gi|18379349	vesicle amine transport protein 1	VAT1	Q99536	41893.4	5.88		na	na	na	na	na	na	na	na	na	na	na	na	na	na	na	na	na	na	na	na	na	na	na	na	na	na	na	na	na	na	na	na	na	na	na	0	4
gi|21614499	villin 2	VIL2	P15311	69238.7	5.95		na	na	na	na	na	na	na	na	na	na	na	na	na	na	na	na	na	na	-0.246583	3.15519	na	na	-0.333022	-1.03903	na	na	na	na	na	na	na	na	na	na	na	4	11
gi|62414289	vimentin	VIM	P08670	53488	5.06		0.20146	0.0383638	-0.337476	0.614849	0.332373	-0.837667	-0.41479	0.55614	-0.355648	-0.239306	1.70077	0.395219	0.565276	-0.181056	-0.349366	-0.456239	0.496592	0.892268	-0.88888	-0.281698	0.18274	0.224396	0.53948	0.276787	-0.0621173	-0.262825	-0.705758	-0.283518	0.114056	0.314045	0.271035	0.646614	0.364466	0.117879	0.693646	35	35	0.0573313	1	1.05381	0.998276	1.11244
gi|4507877	vinculin isoform VCL	VCL	P18206	123591	5.51		0.451928	0.360461	na	na	na	na	na	na	0.0265058	-0.405812	na	na	0.132261	0.743978	na	na	na	na	na	na	-0.593588	0.755449	0.909347	0.513746	1.61465	0.217637	0.802452	1.44674	0.445617	-0.442418	0.264706	-0.619526	na	na	0.351071	19	19	0.20779	1	1.03317	0.979845	1.08939
gi|32483410	vitamin D-binding protein precursor	GC	P02774	51210	5.22		na	na	na	na	na	na	na	na	na	na	na	na	na	na	na	na	na	na	na	na	na	na	na	na	na	na	-0.279522	-0.69743	na	na	na	na	na	na	na	2	3
gi|4507879	voltage-dependent anion channel 1	VDAC1	P21796	30622.5	8.63		na	na	na	na	na	na	na	na	na	na	na	na	na	na	na	na	na	na	na	na	na	na	na	na	na	na	na	na	na	na	na	na	na	na	na	0	2
gi|42476281	voltage-dependent anion channel 2	VDAC2	P45880	31546.5	7.5		na	na	na	na	na	na	na	na	-0.0610458	0.0936645	na	na	-0.303751	-1.41522	na	na	na	na	0.168672	0.536129	na	na	na	na	na	na	na	na	na	na	na	na	na	na	na	6	6	0.897616	1	0.992859	0.86651	1.13763
[truncated: 4 more columns]
